# Supplementary material for: Association between chronic obstructive pulmonary disease and osteoporosis: Mendelian randomization combined with bibliometric analysis
Source: Hereditas. 2025 Feb 1;162:14. doi: 10.1186/s41065-025-00373-z (PMC11787750; doi:10.1186/s41065-025-00373-z)
Supplement: Supplementary file 1 — Supplementary Material 1. [file 41065_2025_373_MOESM1_ESM.zip]

Archive with 8 entries (8 files):
- Tables/Supplementary Table 1.xlsx
- Tables/Supplementary Table 2.xlsx
- Tables/Supplementary Table 3.xlsx
- Tables/Supplementary Table 4.xlsx
- Tables/Supplementary Table 5.xlsx
- Tables/Supplementary Table 6.xlsx
- Tables/Supplementary Table 7.xlsx
- Tables/Supplementary Table 8.xlsx
