# Supplementary material for: Association between chronic obstructive pulmonary disease and osteoporosis: Mendelian randomization combined with bibliometric analysis
Source: Hereditas. 2025 Feb 1;162:14. doi: 10.1186/s41065-025-00373-z (PMC11787750; doi:10.1186/s41065-025-00373-z)
Supplement: Supplementary file 1 — Supplementary Material 1. [file 41065_2025_373_MOESM1_ESM.zip › Tables/Supplementary Table 1.xlsx]

## Sheet: 补充表1
SNP	effect-allele	other_allel	pval.exposure	OR	beta.exposure	se	eaf
rs9435731	A	C	6.6e-10	1.06	0.0582689	0.00943566	0.51
rs76841360	A	G	5e-10	1.08	0.076961	0.0123749	0.23
rs4660861	G	T	4.4e-08	1.06	0.0582689	0.0106447	0.57
rs72673419	T	C	4e-09	1.14	0.104363	0.0177362	0.05
rs629619	T	C	2.9e-10	1.08	0.076961	0.0122082	0.2
rs3009947	C	T	4e-09	1.06	0.0582689	0.00990262	0.5
rs11118406	T	A	4.1e-11	1.08	0.076961	0.01166	0.28
rs11579382	C	G	6.5e-09	1.06	0.0582689	0.0100406	0.42
rs955277	T	C	1.9e-10	1.07	0.0676587	0.0106228	0.61
rs10929386	C	T	9.1e-09	1.06	0.0582689	0.0101395	0.49
rs12466981	C	T	4.9e-08	1.06	0.0582689	0.0106819	0.73
rs72902175	T	C	1.6e-08	1.09	0.0861777	0.0152514	0.13
rs2571445	A	G	3.4e-12	1.07	0.0676587	0.00972091	0.39
rs16825267	C	G	1.8e-20	1.19	0.104367	0.0112543	0.92
rs62191105	C	T	2.6e-12	1.09	0.0861777	0.012315	0.8
rs2442776	G	A	2e-10	1.09	0.0861777	0.0135471	0.15
rs1529672	C	A	2.5e-11	1.09	0.0861777	0.0129137	0.83
rs13073544	C	G	2e-08	1.06	0.0582689	0.0103829	0.28
rs17759204	G	A	8.8e-11	1.07	0.0676587	0.0104311	0.27
rs62259026	C	T	2.4e-08	1.07	0.0676587	0.0121244	0.75
rs4093840	A	T	3.9e-10	1.06	0.0582689	0.00931114	0.47
rs2955083	A	T	3.5e-15	1.13	0.104362	0.013258	0.88
rs7650602	C	T	4.9e-08	1.06	0.0582689	0.0106819	0.45
rs7642001	A	G	1.1e-14	1.08	0.076961	0.00995985	0.37
rs4585380	G	A	3.4e-09	1.07	0.0676587	0.0114462	0.74
rs7671261	A	G	1.4e-18	1.09	0.0861777	0.00979579	0.55
rs34712979	A	G	3e-46	1.18	0.104367	0.00730965	0.25
rs13140176	A	G	4.1e-59	1.18	0.104367	0.00643738	0.61
rs1551943	A	G	5.8e-10	1.08	0.076961	0.0124215	0.23
rs34651	C	T	3e-08	1.11	0.10436	0.0188327	0.08
rs153916	T	C	6.3e-10	1.06	0.0582689	0.00942445	0.55
rs62375246	A	T	2.2e-08	1.06	0.0582689	0.0104136	0.26
rs10037493	C	T	2.6e-33	1.13	0.104362	0.00867818	0.55
rs979453	G	A	1.4e-08	1.06	0.0582689	0.0102706	0.34
rs10866659	G	A	1.2e-16	1.09	0.0861777	0.010404	0.35
rs12519165	A	T	1.1e-09	1.07	0.0676587	0.0111022	0.38
rs1334576	A	G	1.2e-08	1.06	0.0582689	0.0102231	0.42
rs9350191	T	C	5.1e-14	1.12	0.104361	0.0138606	0.85
rs13198656	T	C	1.2e-09	1.06	0.0582689	0.00958332	0.56
rs3095329	G	A	2.1e-21	1.12	0.104361	0.0109854
rs2070600	C	T	1.1e-17	1.21	0.104369	0.0121884	0.94
rs2806356	C	T	2.9e-15	1.1	0.0953102	0.012072	0.18
rs1631199	G	C	7.6e-09	1.06	0.0582689	0.0100862
rs646695	C	T	4.6e-11	1.08	0.076961	0.0116903	0.24
rs9399401	T	C	1.6e-40	1.16	0.104365	0.00783075	0.72
rs798565	G	A	3.9e-09	1.07	0.0676587	0.0114902	0.71
rs2040732	C	T	6.9e-09	1.06	0.0582689	0.0100579	0.58
rs2897075	C	T	7.3e-10	1.07	0.0676587	0.0109845	0.63
rs9329170	C	G	3.6e-10	1.1	0.0953102	0.0151999	0.86
rs10114763	T	A	8.7e-13	1.07	0.0676587	0.00946321	0.42
rs156394	T	C	3.8e-12	1.07	0.0676587	0.00974287	0.53
rs7866939	C	T	1.8e-08	1.06	0.0582689	0.0103494	0.33
rs10760580	G	A	1.2e-10	1.07	0.0676587	0.0105071	0.71
rs803923	A	G	2.7e-08	1.06	0.0582689	0.0104803	0.53
rs7068966	C	T	6.2e-23	1.1	0.0953102	0.00966627	0.49
rs2579762	C	A	2.6e-10	1.06	0.0582689	0.00921841	0.47
rs721917	G	A	2.2e-08	1.06	0.0582689	0.0104136	0.42
rs1570221	A	G	2.2e-08	1.06	0.0582689	0.0104136	0.35
rs4757118	T	C	3.8e-09	1.06	0.0582689	0.00988837	0.54
rs117261012	G	A	6.9e-10	1.09	0.0861777	0.0139709	0.16
rs11049386	T	A	2.7e-08	1.06	0.0582689	0.0104803	0.71
rs7307510	C	T	2.6e-09	1.08	0.076961	0.0129237	0.81
rs7958945	G	A	1e-09	1.06	0.0582689	0.00953757	0.36
rs9525927	G	A	2.8e-09	1.08	0.076961	0.01295	0.19
rs72699855	G	C	4.8e-09	1.08	0.076961	0.0131468	0.81
rs72731149	G	C	8.3e-09	1.12	0.104361	0.0181111	0.91
rs1441358	G	T	7.4e-33	1.13	0.104362	0.0087412	0.34
rs55676755	G	C	2.7e-26	1.11	0.10436	0.00983673	0.34
rs10152300	G	A	4.2e-12	1.08	0.076961	0.011105	0.23
rs56134392	C	T	4.5e-08	1.06	0.0582689	0.0106524	0.35
rs8044657	G	A	1.1e-08	1.11	0.10436	0.0182622	0.9
rs4888379	T	A	5.9e-21	1.1	0.0953102	0.0101483	0.58
rs8080772	T	C	1.4e-08	1.06	0.0582689	0.0102706	0.64
rs34727469	T	C	1.1e-08	1.09	0.0861777	0.0150804	0.14
rs62065216	A	G	8.1e-09	1.06	0.0582689	0.010105	0.42
rs12185268	G	A	9.9e-10	1.08	0.076961	0.0125938
rs11655567	C	T	1.9e-09	1.06	0.0582689	0.00970157	0.49
rs647097	C	T	1e-11	1.08	0.076961	0.011307	0.27
rs72626215	G	A	1.7e-09	1.07	0.0676587	0.0112312	0.73
rs2096468	A	C	4e-08	1.06	0.0582689	0.010612	0.45
rs9617650	G	C	4.4e-10	1.08	0.076961	0.0123352	0.79
rs73158393	C	G	7.7e-09	1.07	0.0676587	0.011716	0.74
