# Supplementary material for: Association between chronic obstructive pulmonary disease and osteoporosis: Mendelian randomization combined with bibliometric analysis
Source: Hereditas. 2025 Feb 1;162:14. doi: 10.1186/s41065-025-00373-z (PMC11787750; doi:10.1186/s41065-025-00373-z)
Supplement: Supplementary file 1 — Supplementary Material 1. [file 41065_2025_373_MOESM1_ESM.zip › Tables/Supplementary Table 2.xlsx]

## Sheet: Sheet 1
SNP	effect_allele.exposure	other_allele.exposure	pval.exposure	OR.exposure	beta.exposure	se.exposure	eaf.exposure	id.exposure	exposure
rs4660861	G	T	4.4e-08	1.06	0.0582689	0.0106447	0.57	LzGeGk	COPD
rs72673419	T	C	4e-09	1.14	0.104363	0.0177362	0.05	LzGeGk	COPD
rs629619	T	C	2.9e-10	1.08	0.076961	0.0122082	0.2	LzGeGk	COPD
rs11118406	T	A	4.1e-11	1.08	0.076961	0.01166	0.28	LzGeGk	COPD
rs11579382	C	G	6.5e-09	1.06	0.0582689	0.0100406	0.42	LzGeGk	COPD
rs955277	T	C	1.9e-10	1.07	0.0676587	0.0106228	0.61	LzGeGk	COPD
rs12466981	C	T	4.9e-08	1.06	0.0582689	0.0106819	0.73	LzGeGk	COPD
rs72902175	T	C	1.6e-08	1.09	0.0861777	0.0152514	0.13	LzGeGk	COPD
rs16825267	C	G	1.8e-20	1.19	0.104367	0.0112543	0.92	LzGeGk	COPD
rs62191105	C	T	2.6e-12	1.09	0.0861777	0.012315	0.8	LzGeGk	COPD
rs2442776	G	A	2e-10	1.09	0.0861777	0.0135471	0.15	LzGeGk	COPD
rs1529672	C	A	2.5e-11	1.09	0.0861777	0.0129137	0.83	LzGeGk	COPD
rs13073544	C	G	2e-08	1.06	0.0582689	0.0103829	0.28	LzGeGk	COPD
rs17759204	G	A	8.8e-11	1.07	0.0676587	0.0104311	0.27	LzGeGk	COPD
rs2955083	A	T	3.5e-15	1.13	0.104362	0.013258	0.88	LzGeGk	COPD
rs7642001	A	G	1.1e-14	1.08	0.076961	0.00995985	0.37	LzGeGk	COPD
rs4585380	G	A	3.4e-09	1.07	0.0676587	0.0114462	0.74	LzGeGk	COPD
rs7671261	A	G	1.4e-18	1.09	0.0861777	0.00979579	0.55	LzGeGk	COPD
rs34712979	A	G	3e-46	1.18	0.104367	0.00730965	0.25	LzGeGk	COPD
rs13140176	A	G	4.1e-59	1.18	0.104367	0.00643738	0.61	LzGeGk	COPD
rs1551943	A	G	5.8e-10	1.08	0.076961	0.0124215	0.23	LzGeGk	COPD
rs34651	C	T	3e-08	1.11	0.10436	0.0188327	0.08	LzGeGk	COPD
rs153916	T	C	6.3e-10	1.06	0.0582689	0.00942445	0.55	LzGeGk	COPD
rs10037493	C	T	2.6e-33	1.13	0.104362	0.00867818	0.55	LzGeGk	COPD
rs979453	G	A	1.4e-08	1.06	0.0582689	0.0102706	0.34	LzGeGk	COPD
rs10866659	G	A	1.2e-16	1.09	0.0861777	0.010404	0.35	LzGeGk	COPD
rs12519165	A	T	1.1e-09	1.07	0.0676587	0.0111022	0.38	LzGeGk	COPD
rs9350191	T	C	5.1e-14	1.12	0.104361	0.0138606	0.85	LzGeGk	COPD
rs2806356	C	T	2.9e-15	1.1	0.0953102	0.012072	0.18	LzGeGk	COPD
rs646695	C	T	4.6e-11	1.08	0.076961	0.0116903	0.24	LzGeGk	COPD
rs9399401	T	C	1.6e-40	1.16	0.104365	0.00783075	0.72	LzGeGk	COPD
rs798565	G	A	3.9e-09	1.07	0.0676587	0.0114902	0.71	LzGeGk	COPD
rs2040732	C	T	6.9e-09	1.06	0.0582689	0.0100579	0.58	LzGeGk	COPD
rs2897075	C	T	7.3e-10	1.07	0.0676587	0.0109845	0.63	LzGeGk	COPD
rs9329170	C	G	3.6e-10	1.1	0.0953102	0.0151999	0.86	LzGeGk	COPD
rs10114763	T	A	8.7e-13	1.07	0.0676587	0.00946321	0.42	LzGeGk	COPD
rs7866939	C	T	1.8e-08	1.06	0.0582689	0.0103494	0.33	LzGeGk	COPD
rs10760580	G	A	1.2e-10	1.07	0.0676587	0.0105071	0.71	LzGeGk	COPD
rs803923	A	G	2.7e-08	1.06	0.0582689	0.0104803	0.53	LzGeGk	COPD
rs2579762	C	A	2.6e-10	1.06	0.0582689	0.00921841	0.47	LzGeGk	COPD
rs1570221	A	G	2.2e-08	1.06	0.0582689	0.0104136	0.35	LzGeGk	COPD
rs4757118	T	C	3.8e-09	1.06	0.0582689	0.00988837	0.54	LzGeGk	COPD
rs117261012	G	A	6.9e-10	1.09	0.0861777	0.0139709	0.16	LzGeGk	COPD
rs11049386	T	A	2.7e-08	1.06	0.0582689	0.0104803	0.71	LzGeGk	COPD
rs7307510	C	T	2.6e-09	1.08	0.076961	0.0129237	0.81	LzGeGk	COPD
rs7958945	G	A	1e-09	1.06	0.0582689	0.00953757	0.36	LzGeGk	COPD
rs9525927	G	A	2.8e-09	1.08	0.076961	0.01295	0.19	LzGeGk	COPD
rs72699855	G	C	4.8e-09	1.08	0.076961	0.0131468	0.81	LzGeGk	COPD
rs72731149	G	C	8.3e-09	1.12	0.104361	0.0181111	0.91	LzGeGk	COPD
rs55676755	G	C	2.7e-26	1.11	0.10436	0.00983673	0.34	LzGeGk	COPD
rs56134392	C	T	4.5e-08	1.06	0.0582689	0.0106524	0.35	LzGeGk	COPD
rs8044657	G	A	1.1e-08	1.11	0.10436	0.0182622	0.9	LzGeGk	COPD
rs34727469	T	C	1.1e-08	1.09	0.0861777	0.0150804	0.14	LzGeGk	COPD
rs62065216	A	G	8.1e-09	1.06	0.0582689	0.010105	0.42	LzGeGk	COPD
rs11655567	C	T	1.9e-09	1.06	0.0582689	0.00970157	0.49	LzGeGk	COPD
rs647097	C	T	1e-11	1.08	0.076961	0.011307	0.27	LzGeGk	COPD
rs72626215	G	A	1.7e-09	1.07	0.0676587	0.0112312	0.73	LzGeGk	COPD
rs9617650	G	C	4.4e-10	1.08	0.076961	0.0123352	0.79	LzGeGk	COPD
rs73158393	C	G	7.7e-09	1.07	0.0676587	0.011716	0.74	LzGeGk	COPD
