# Supplementary material for: Association between chronic obstructive pulmonary disease and osteoporosis: Mendelian randomization combined with bibliometric analysis
Source: Hereditas. 2025 Feb 1;162:14. doi: 10.1186/s41065-025-00373-z (PMC11787750; doi:10.1186/s41065-025-00373-z)
Supplement: Supplementary file 1 — Supplementary Material 1. [file 41065_2025_373_MOESM1_ESM.zip › Tables/Supplementary Table 3.xlsx]

## Sheet: Sheet 1
SNP	effect_allele.exposure	other_allele.exposure	effect_allele.outcome	other_allele.outcome	beta.exposure	beta.outcome	eaf.exposure	eaf.outcome	remove	palindromic	ambiguous	id.outcome	chr	pos	se.outcome	samplesize.outcome	pval.outcome	outcome	originalname.outcome	outcome.deprecated	mr_keep.outcome	data_source.outcome	pval.exposure	OR	se.exposure	id.exposure	exposure	action	mr_keep
rs10037493	C	T	C	T	0.104362	-0.0063	0.55	0.5487	FALSE	FALSE	FALSE	ebi-a-GCST005348	5	147854970	0.0059	56284	0.2871	Total body bone mineral density || id:ebi-a-GCST005348	Total body bone mineral density	Total body bone mineral density || ||	TRUE	igd	2.6e-33	1.13	0.00867818	LzGeGk	COPD	3	TRUE
rs10760580	G	A	G	A	0.0676587	-0.0058	0.71	0.7198	FALSE	FALSE	FALSE	ebi-a-GCST005348	9	101661650	0.0065	56284	0.3664	Total body bone mineral density || id:ebi-a-GCST005348	Total body bone mineral density	Total body bone mineral density || ||	TRUE	igd	1.2e-10	1.07	0.0105071	LzGeGk	COPD	3	TRUE
rs10866659	G	A	G	A	0.0861777	0.0001	0.35	0.3518	FALSE	FALSE	FALSE	ebi-a-GCST005348	5	156937043	0.0059	56284	0.9822	Total body bone mineral density || id:ebi-a-GCST005348	Total body bone mineral density	Total body bone mineral density || ||	TRUE	igd	1.2e-16	1.09	0.010404	LzGeGk	COPD	3	TRUE
rs11655567	C	T	C	T	0.0582689	-0.0032	0.49	0.4722	FALSE	FALSE	FALSE	ebi-a-GCST005348	17	69216687	0.0058	56284	0.5813	Total body bone mineral density || id:ebi-a-GCST005348	Total body bone mineral density	Total body bone mineral density || ||	TRUE	igd	1.9e-09	1.06	0.00970157	LzGeGk	COPD	3	TRUE
rs117261012	G	A	G	A	0.0861777	0.0167	0.16	0.1526	FALSE	FALSE	FALSE	ebi-a-GCST005348	11	86444761	0.0079	56284	0.03586	Total body bone mineral density || id:ebi-a-GCST005348	Total body bone mineral density	Total body bone mineral density || ||	TRUE	igd	6.9e-10	1.09	0.0139709	LzGeGk	COPD	3	TRUE
rs12466981	C	T	C	T	0.0582689	-0.0009	0.73	0.7388	FALSE	FALSE	FALSE	ebi-a-GCST005348	2	42433247	0.0065	56284	0.8935	Total body bone mineral density || id:ebi-a-GCST005348	Total body bone mineral density	Total body bone mineral density || ||	TRUE	igd	4.9e-08	1.06	0.0106819	LzGeGk	COPD	3	TRUE
rs13140176	A	G	A	G	0.104367	-0.0087	0.61	0.626	FALSE	FALSE	FALSE	ebi-a-GCST005348	4	145489098	0.006	56284	0.1477	Total body bone mineral density || id:ebi-a-GCST005348	Total body bone mineral density	Total body bone mineral density || ||	TRUE	igd	4.1e-59	1.18	0.00643738	LzGeGk	COPD	3	TRUE
rs1529672	C	A	C	A	0.0861777	0.0054	0.83	0.8223	FALSE	FALSE	FALSE	ebi-a-GCST005348	3	25520582	0.0076	56284	0.4792	Total body bone mineral density || id:ebi-a-GCST005348	Total body bone mineral density	Total body bone mineral density || ||	TRUE	igd	2.5e-11	1.09	0.0129137	LzGeGk	COPD	3	TRUE
rs153916	T	C	T	C	0.0582689	0.0042	0.55	0.5511	FALSE	FALSE	FALSE	ebi-a-GCST005348	5	95036700	0.0057	56284	0.4561	Total body bone mineral density || id:ebi-a-GCST005348	Total body bone mineral density	Total body bone mineral density || ||	TRUE	igd	6.3e-10	1.06	0.00942445	LzGeGk	COPD	3	TRUE
rs1551943	A	G	A	G	0.076961	0.0017	0.23	0.2171	FALSE	FALSE	FALSE	ebi-a-GCST005348	5	52195033	0.0068	56284	0.8005	Total body bone mineral density || id:ebi-a-GCST005348	Total body bone mineral density	Total body bone mineral density || ||	TRUE	igd	5.8e-10	1.08	0.0124215	LzGeGk	COPD	3	TRUE
rs1570221	A	G	A	G	0.0582689	-0.003	0.35	0.3498	FALSE	FALSE	FALSE	ebi-a-GCST005348	10	105656874	0.0059	56284	0.610401	Total body bone mineral density || id:ebi-a-GCST005348	Total body bone mineral density	Total body bone mineral density || ||	TRUE	igd	2.2e-08	1.06	0.0104136	LzGeGk	COPD	3	TRUE
rs17759204	G	A	G	A	0.0676587	-0.0047	0.27	0.2572	FALSE	FALSE	FALSE	ebi-a-GCST005348	3	55158224	0.0064	56284	0.4681	Total body bone mineral density || id:ebi-a-GCST005348	Total body bone mineral density	Total body bone mineral density || ||	TRUE	igd	8.8e-11	1.07	0.0104311	LzGeGk	COPD	3	TRUE
rs2040732	C	T	C	T	0.0582689	0.0104	0.58	0.5911	FALSE	FALSE	FALSE	ebi-a-GCST005348	7	20418134	0.0057	56284	0.0694001	Total body bone mineral density || id:ebi-a-GCST005348	Total body bone mineral density	Total body bone mineral density || ||	TRUE	igd	6.9e-09	1.06	0.0100579	LzGeGk	COPD	3	TRUE
rs2442776	G	A	G	A	0.0861777	-0.0092	0.15	0.1564	FALSE	FALSE	FALSE	ebi-a-GCST005348	3	11640601	0.008	56284	0.2524	Total body bone mineral density || id:ebi-a-GCST005348	Total body bone mineral density	Total body bone mineral density || ||	TRUE	igd	2e-10	1.09	0.0135471	LzGeGk	COPD	3	TRUE
rs2579762	C	A	C	A	0.0582689	-0.0126	0.47	0.4629	FALSE	FALSE	FALSE	ebi-a-GCST005348	10	78318879	0.0058	56284	0.0278202	Total body bone mineral density || id:ebi-a-GCST005348	Total body bone mineral density	Total body bone mineral density || ||	TRUE	igd	2.6e-10	1.06	0.00921841	LzGeGk	COPD	3	TRUE
rs2806356	C	T	C	T	0.0953102	0.0009	0.18	0.1842	FALSE	FALSE	FALSE	ebi-a-GCST005348	6	109266255	0.0076	56284	0.9063	Total body bone mineral density || id:ebi-a-GCST005348	Total body bone mineral density	Total body bone mineral density || ||	TRUE	igd	2.9e-15	1.1	0.012072	LzGeGk	COPD	3	TRUE
rs2897075	C	T	C	T	0.0676587	0.0061	0.63	0.6439	FALSE	FALSE	FALSE	ebi-a-GCST005348	7	99630342	0.0059	56284	0.2987	Total body bone mineral density || id:ebi-a-GCST005348	Total body bone mineral density	Total body bone mineral density || ||	TRUE	igd	7.3e-10	1.07	0.0109845	LzGeGk	COPD	3	TRUE
rs34651	C	T	C	T	0.10436	0.0092	0.08	0.0767	FALSE	FALSE	FALSE	ebi-a-GCST005348	5	72144005	0.0111	56284	0.4092	Total body bone mineral density || id:ebi-a-GCST005348	Total body bone mineral density	Total body bone mineral density || ||	TRUE	igd	3e-08	1.11	0.0188327	LzGeGk	COPD	3	TRUE
rs34712979	A	G	A	G	0.104367	-0.0152	0.25	0.2255	FALSE	FALSE	FALSE	ebi-a-GCST005348	4	106819053	0.0079	56284	0.0550706	Total body bone mineral density || id:ebi-a-GCST005348	Total body bone mineral density	Total body bone mineral density || ||	TRUE	igd	3e-46	1.18	0.00730965	LzGeGk	COPD	3	TRUE
rs34727469	T	C	T	C	0.0861777	0.0129	0.14	0.1263	FALSE	FALSE	FALSE	ebi-a-GCST005348	17	36835079	0.0087	56284	0.139	Total body bone mineral density || id:ebi-a-GCST005348	Total body bone mineral density	Total body bone mineral density || ||	TRUE	igd	1.1e-08	1.09	0.0150804	LzGeGk	COPD	3	TRUE
rs4585380	G	A	G	A	0.0676587	-0.0048	0.74	0.7508	FALSE	FALSE	FALSE	ebi-a-GCST005348	4	75673363	0.0065	56284	0.454099	Total body bone mineral density || id:ebi-a-GCST005348	Total body bone mineral density	Total body bone mineral density || ||	TRUE	igd	3.4e-09	1.07	0.0114462	LzGeGk	COPD	3	TRUE
rs4660861	G	T	G	T	0.0582689	0.0019	0.57	0.5653	FALSE	FALSE	FALSE	ebi-a-GCST005348	1	45946636	0.0058	56284	0.746899	Total body bone mineral density || id:ebi-a-GCST005348	Total body bone mineral density	Total body bone mineral density || ||	TRUE	igd	4.4e-08	1.06	0.0106447	LzGeGk	COPD	3	TRUE
rs4757118	T	C	T	C	0.0582689	0.0107	0.54	0.5135	FALSE	FALSE	FALSE	ebi-a-GCST005348	11	13171236	0.0057	56284	0.0599694	Total body bone mineral density || id:ebi-a-GCST005348	Total body bone mineral density	Total body bone mineral density || ||	TRUE	igd	3.8e-09	1.06	0.00988837	LzGeGk	COPD	3	TRUE
rs56134392	C	T	C	T	0.0582689	-0.0093	0.35	0.3662	FALSE	FALSE	FALSE	ebi-a-GCST005348	16	10709013	0.006	56284	0.1212	Total body bone mineral density || id:ebi-a-GCST005348	Total body bone mineral density	Total body bone mineral density || ||	TRUE	igd	4.5e-08	1.06	0.0106524	LzGeGk	COPD	3	TRUE
rs62065216	A	G	A	G	0.0582689	0.0056	0.42	0.4094	FALSE	FALSE	FALSE	ebi-a-GCST005348	17	38218773	0.006	56284	0.3537	Total body bone mineral density || id:ebi-a-GCST005348	Total body bone mineral density	Total body bone mineral density || ||	TRUE	igd	8.1e-09	1.06	0.010105	LzGeGk	COPD	3	TRUE
rs62191105	C	T	C	T	0.0861777	0.0106	0.8	0.8029	FALSE	FALSE	FALSE	ebi-a-GCST005348	2	239872704	0.0071	56284	0.1389	Total body bone mineral density || id:ebi-a-GCST005348	Total body bone mineral density	Total body bone mineral density || ||	TRUE	igd	2.6e-12	1.09	0.012315	LzGeGk	COPD	3	TRUE
rs629619	T	C	T	C	0.076961	-0.0061	0.2	0.1896	FALSE	FALSE	FALSE	ebi-a-GCST005348	1	111738108	0.0075	56284	0.4138	Total body bone mineral density || id:ebi-a-GCST005348	Total body bone mineral density	Total body bone mineral density || ||	TRUE	igd	2.9e-10	1.08	0.0122082	LzGeGk	COPD	3	TRUE
rs646695	C	T	C	T	0.076961	0.0008	0.24	0.2379	FALSE	FALSE	FALSE	ebi-a-GCST005348	6	140280398	0.0067	56284	0.9086	Total body bone mineral density || id:ebi-a-GCST005348	Total body bone mineral density	Total body bone mineral density || ||	TRUE	igd	4.6e-11	1.08	0.0116903	LzGeGk	COPD	3	TRUE
rs647097	C	T	C	T	0.076961	-0.0173	0.27	0.2772	FALSE	FALSE	FALSE	ebi-a-GCST005348	18	8808464	0.0063	56284	0.00631597	Total body bone mineral density || id:ebi-a-GCST005348	Total body bone mineral density	Total body bone mineral density || ||	TRUE	igd	1e-11	1.08	0.011307	LzGeGk	COPD	3	TRUE
rs72626215	G	A	G	A	0.0676587	0.0165	0.73	0.7417	FALSE	FALSE	FALSE	ebi-a-GCST005348	19	46294136	0.0066	56284	0.0129799	Total body bone mineral density || id:ebi-a-GCST005348	Total body bone mineral density	Total body bone mineral density || ||	TRUE	igd	1.7e-09	1.07	0.0112312	LzGeGk	COPD	3	TRUE
rs72673419	T	C	T	C	0.104363	-0.0002	0.05	0.0523	FALSE	FALSE	FALSE	ebi-a-GCST005348	1	60913143	0.013	56284	0.9897	Total body bone mineral density || id:ebi-a-GCST005348	Total body bone mineral density	Total body bone mineral density || ||	TRUE	igd	4e-09	1.14	0.0177362	LzGeGk	COPD	3	TRUE
rs72902175	T	C	T	C	0.0861777	0.0031	0.13	0.1249	FALSE	FALSE	FALSE	ebi-a-GCST005348	2	157013035	0.0086	56284	0.713801	Total body bone mineral density || id:ebi-a-GCST005348	Total body bone mineral density	Total body bone mineral density || ||	TRUE	igd	1.6e-08	1.09	0.0152514	LzGeGk	COPD	3	TRUE
rs7307510	C	T	C	T	0.076961	-0.0107	0.81	0.8084	FALSE	FALSE	FALSE	ebi-a-GCST005348	12	96237570	0.0071	56284	0.1354	Total body bone mineral density || id:ebi-a-GCST005348	Total body bone mineral density	Total body bone mineral density || ||	TRUE	igd	2.6e-09	1.08	0.0129237	LzGeGk	COPD	3	TRUE
rs7642001	A	G	A	G	0.076961	-0.0045	0.37	0.3652	FALSE	FALSE	FALSE	ebi-a-GCST005348	3	168746145	0.0059	56284	0.4398	Total body bone mineral density || id:ebi-a-GCST005348	Total body bone mineral density	Total body bone mineral density || ||	TRUE	igd	1.1e-14	1.08	0.00995985	LzGeGk	COPD	3	TRUE
rs7671261	A	G	A	G	0.0861777	0.0034	0.55	0.5598	FALSE	FALSE	FALSE	ebi-a-GCST005348	4	89883818	0.0057	56284	0.550201	Total body bone mineral density || id:ebi-a-GCST005348	Total body bone mineral density	Total body bone mineral density || ||	TRUE	igd	1.4e-18	1.09	0.00979579	LzGeGk	COPD	3	TRUE
rs7866939	C	T	C	T	0.0582689	-0.011	0.33	0.3351	FALSE	FALSE	FALSE	ebi-a-GCST005348	9	85126163	0.0065	56284	0.0887503	Total body bone mineral density || id:ebi-a-GCST005348	Total body bone mineral density	Total body bone mineral density || ||	TRUE	igd	1.8e-08	1.06	0.0103494	LzGeGk	COPD	3	TRUE
rs7958945	G	A	G	A	0.0582689	-0.0001	0.36	0.3665	FALSE	FALSE	FALSE	ebi-a-GCST005348	12	115947901	0.006	56284	0.9839	Total body bone mineral density || id:ebi-a-GCST005348	Total body bone mineral density	Total body bone mineral density || ||	TRUE	igd	1e-09	1.06	0.00953757	LzGeGk	COPD	3	TRUE
rs798565	G	A	G	A	0.0676587	-0.0111	0.71	0.7218	FALSE	FALSE	FALSE	ebi-a-GCST005348	7	2752152	0.0065	56284	0.0860696	Total body bone mineral density || id:ebi-a-GCST005348	Total body bone mineral density	Total body bone mineral density || ||	TRUE	igd	3.9e-09	1.07	0.0114902	LzGeGk	COPD	3	TRUE
rs803923	A	G	A	G	0.0582689	0.0019	0.53	0.5348	FALSE	FALSE	FALSE	ebi-a-GCST005348	9	119401650	0.0057	56284	0.743599	Total body bone mineral density || id:ebi-a-GCST005348	Total body bone mineral density	Total body bone mineral density || ||	TRUE	igd	2.7e-08	1.06	0.0104803	LzGeGk	COPD	3	TRUE
rs8044657	G	A	G	A	0.10436	0.0158	0.9	0.8953	FALSE	FALSE	FALSE	ebi-a-GCST005348	16	58022625	0.0099	56284	0.109	Total body bone mineral density || id:ebi-a-GCST005348	Total body bone mineral density	Total body bone mineral density || ||	TRUE	igd	1.1e-08	1.11	0.0182622	LzGeGk	COPD	3	TRUE
rs9350191	T	C	T	C	0.104361	-0.0061	0.85	0.8615	FALSE	FALSE	FALSE	ebi-a-GCST005348	6	19842661	0.0098	56284	0.534399	Total body bone mineral density || id:ebi-a-GCST005348	Total body bone mineral density	Total body bone mineral density || ||	TRUE	igd	5.1e-14	1.12	0.0138606	LzGeGk	COPD	3	TRUE
rs9399401	T	C	T	C	0.104365	-0.0003	0.72	0.7195	FALSE	FALSE	FALSE	ebi-a-GCST005348	6	142668901	0.0063	56284	0.9665	Total body bone mineral density || id:ebi-a-GCST005348	Total body bone mineral density	Total body bone mineral density || ||	TRUE	igd	1.6e-40	1.16	0.00783075	LzGeGk	COPD	3	TRUE
rs9525927	G	A	G	A	0.076961	-0.0066	0.19	0.1972	FALSE	FALSE	FALSE	ebi-a-GCST005348	13	44842503	0.0072	56284	0.3593	Total body bone mineral density || id:ebi-a-GCST005348	Total body bone mineral density	Total body bone mineral density || ||	TRUE	igd	2.8e-09	1.08	0.01295	LzGeGk	COPD	3	TRUE
rs955277	T	C	T	C	0.0676587	0.0013	0.61	0.601	FALSE	FALSE	FALSE	ebi-a-GCST005348	2	9290357	0.0058	56284	0.8266	Total body bone mineral density || id:ebi-a-GCST005348	Total body bone mineral density	Total body bone mineral density || ||	TRUE	igd	1.9e-10	1.07	0.0106228	LzGeGk	COPD	3	TRUE
rs979453	G	A	G	A	0.0582689	-0.0012	0.34	0.3467	FALSE	FALSE	FALSE	ebi-a-GCST005348	5	150595073	0.0061	56284	0.8416	Total body bone mineral density || id:ebi-a-GCST005348	Total body bone mineral density	Total body bone mineral density || ||	TRUE	igd	1.4e-08	1.06	0.0102706	LzGeGk	COPD	3	TRUE
