# Supplementary material for: Association between chronic obstructive pulmonary disease and osteoporosis: Mendelian randomization combined with bibliometric analysis
Source: Hereditas. 2025 Feb 1;162:14. doi: 10.1186/s41065-025-00373-z (PMC11787750; doi:10.1186/s41065-025-00373-z)
Supplement: Supplementary file 1 — Supplementary Material 1. [file 41065_2025_373_MOESM1_ESM.zip › Tables/Supplementary Table 4.xlsx]

## Sheet: 补充表4
SNP	effect_allele.exposure	other_allele.exposure	effect_allele.outcome	other_allele.outcome	beta.exposure	beta.outcome	eaf.exposure	eaf.outcome	remove	palindromic	ambiguous	id.outcome	chr	pos	se.outcome	samplesize.outcome	pval.outcome	outcome	originalname.outcome	outcome.deprecated	mr_keep.outcome	data_source.outcome	pval.exposure	OR.exposure	se.exposure	id.exposure	exposure	action	mr_keep
rs10037493	C	T	C	T	0.104362	-0.003802	0.55	0.512411	FALSE	FALSE	FALSE	ieu-a-982	5	147854970	0.008916	44731	0.677064	Lumbar spine bone mineral density || id:ieu-a-982	Lumbar spine bone mineral density	Lumbar spine bone mineral density || ||	TRUE	igd	2.6e-33	1.13	0.00867818	LzGeGk	COPD	3	TRUE
rs10760580	G	A	G	A	0.0676587	-0.023299	0.71	0.745346	FALSE	FALSE	FALSE	ieu-a-982	9	101661650	0.009715	44731	0.019188	Lumbar spine bone mineral density || id:ieu-a-982	Lumbar spine bone mineral density	Lumbar spine bone mineral density || ||	TRUE	igd	1.2e-10	1.07	0.0105071	LzGeGk	COPD	3	TRUE
rs10866659	G	A	G	A	0.0861777	0.003857	0.35	0.36969	FALSE	FALSE	FALSE	ieu-a-982	5	156937043	0.009207	44731	0.682499	Lumbar spine bone mineral density || id:ieu-a-982	Lumbar spine bone mineral density	Lumbar spine bone mineral density || ||	TRUE	igd	1.2e-16	1.09	0.010404	LzGeGk	COPD	3	TRUE
rs11655567	C	T	C	T	0.0582689	0.00495	0.49	0.435163	FALSE	FALSE	FALSE	ieu-a-982	17	69216687	0.010409	44731	0.642365	Lumbar spine bone mineral density || id:ieu-a-982	Lumbar spine bone mineral density	Lumbar spine bone mineral density || ||	TRUE	igd	1.9e-09	1.06	0.00970157	LzGeGk	COPD	3	TRUE
rs117261012	G	A	G	A	0.0861777	0.017456	0.16	0.118457	FALSE	FALSE	FALSE	ieu-a-982	11	86444761	0.01228	44731	0.165039	Lumbar spine bone mineral density || id:ieu-a-982	Lumbar spine bone mineral density	Lumbar spine bone mineral density || ||	TRUE	igd	6.9e-10	1.09	0.0139709	LzGeGk	COPD	3	TRUE
rs12466981	C	T	C	T	0.0582689	-0.025475	0.73	0.742403	FALSE	FALSE	FALSE	ieu-a-982	2	42433247	0.0099	44731	0.011984	Lumbar spine bone mineral density || id:ieu-a-982	Lumbar spine bone mineral density	Lumbar spine bone mineral density || ||	TRUE	igd	4.9e-08	1.06	0.0106819	LzGeGk	COPD	3	TRUE
rs13140176	A	G	A	G	0.104367	-0.017372	0.61	0.64821	FALSE	FALSE	FALSE	ieu-a-982	4	145489098	0.009063	44731	0.0612139	Lumbar spine bone mineral density || id:ieu-a-982	Lumbar spine bone mineral density	Lumbar spine bone mineral density || ||	TRUE	igd	4.1e-59	1.18	0.00643738	LzGeGk	COPD	3	TRUE
rs1529672	C	A	C	A	0.0861777	0.009471	0.83	0.805648	FALSE	FALSE	FALSE	ieu-a-982	3	25520582	0.011664	44731	0.427748	Lumbar spine bone mineral density || id:ieu-a-982	Lumbar spine bone mineral density	Lumbar spine bone mineral density || ||	TRUE	igd	2.5e-11	1.09	0.0129137	LzGeGk	COPD	3	TRUE
rs153916	T	C	T	C	0.0582689	0.001201	0.55	0.574065	FALSE	FALSE	FALSE	ieu-a-982	5	95036700	0.008709	44731	0.892874	Lumbar spine bone mineral density || id:ieu-a-982	Lumbar spine bone mineral density	Lumbar spine bone mineral density || ||	TRUE	igd	6.3e-10	1.06	0.00942445	LzGeGk	COPD	3	TRUE
rs1551943	A	G	A	G	0.076961	-0.003495	0.23	0.203103	FALSE	FALSE	FALSE	ieu-a-982	5	52195033	0.010318	44731	0.740754	Lumbar spine bone mineral density || id:ieu-a-982	Lumbar spine bone mineral density	Lumbar spine bone mineral density || ||	TRUE	igd	5.8e-10	1.08	0.0124215	LzGeGk	COPD	3	TRUE
rs1570221	A	G	A	G	0.0582689	-0.015218	0.35	0.359666	FALSE	FALSE	FALSE	ieu-a-982	10	105656874	0.009207	44731	0.106462	Lumbar spine bone mineral density || id:ieu-a-982	Lumbar spine bone mineral density	Lumbar spine bone mineral density || ||	TRUE	igd	2.2e-08	1.06	0.0104136	LzGeGk	COPD	3	TRUE
rs17759204	G	A	G	A	0.0676587	-0.011138	0.27	0.233254	FALSE	FALSE	FALSE	ieu-a-982	3	55158224	0.009806	44731	0.26729	Lumbar spine bone mineral density || id:ieu-a-982	Lumbar spine bone mineral density	Lumbar spine bone mineral density || ||	TRUE	igd	8.8e-11	1.07	0.0104311	LzGeGk	COPD	3	TRUE
rs2040732	C	T	C	T	0.0582689	0.005576	0.58	0.623309	FALSE	FALSE	FALSE	ieu-a-982	7	20418134	0.008787	44731	0.535409	Lumbar spine bone mineral density || id:ieu-a-982	Lumbar spine bone mineral density	Lumbar spine bone mineral density || ||	TRUE	igd	6.9e-09	1.06	0.0100579	LzGeGk	COPD	3	TRUE
rs2442776	G	A	G	A	0.0861777	0.002746	0.15	0.19459	FALSE	FALSE	FALSE	ieu-a-982	3	11640601	0.01273	44731	0.83314	Lumbar spine bone mineral density || id:ieu-a-982	Lumbar spine bone mineral density	Lumbar spine bone mineral density || ||	TRUE	igd	2e-10	1.09	0.0135471	LzGeGk	COPD	3	TRUE
rs2579762	C	A	C	A	0.0582689	-0.009015	0.47	0.4214	FALSE	FALSE	FALSE	ieu-a-982	10	78318879	0.008874	44731	0.321108	Lumbar spine bone mineral density || id:ieu-a-982	Lumbar spine bone mineral density	Lumbar spine bone mineral density || ||	TRUE	igd	2.6e-10	1.06	0.00921841	LzGeGk	COPD	3	TRUE
rs2897075	C	T	C	T	0.0676587	0.020123	0.63	0.657757	FALSE	FALSE	FALSE	ieu-a-982	7	99630342	0.00903	44731	0.0295352	Lumbar spine bone mineral density || id:ieu-a-982	Lumbar spine bone mineral density	Lumbar spine bone mineral density || ||	TRUE	igd	7.3e-10	1.07	0.0109845	LzGeGk	COPD	3	TRUE
rs34727469	T	C	T	C	0.0861777	-0.010092	0.14	0.100955	FALSE	FALSE	FALSE	ieu-a-982	17	36835079	0.01286	44731	0.443443	Lumbar spine bone mineral density || id:ieu-a-982	Lumbar spine bone mineral density	Lumbar spine bone mineral density || ||	TRUE	igd	1.1e-08	1.09	0.0150804	LzGeGk	COPD	3	TRUE
rs4660861	G	T	G	T	0.0582689	0.005029	0.57	0.556325	FALSE	FALSE	FALSE	ieu-a-982	1	45946636	0.008915	44731	0.581683	Lumbar spine bone mineral density || id:ieu-a-982	Lumbar spine bone mineral density	Lumbar spine bone mineral density || ||	TRUE	igd	4.4e-08	1.06	0.0106447	LzGeGk	COPD	3	TRUE
rs4757118	T	C	T	C	0.0582689	0.017102	0.54	0.466348	FALSE	FALSE	FALSE	ieu-a-982	11	13171236	0.008753	44731	0.0563923	Lumbar spine bone mineral density || id:ieu-a-982	Lumbar spine bone mineral density	Lumbar spine bone mineral density || ||	TRUE	igd	3.8e-09	1.06	0.00988837	LzGeGk	COPD	3	TRUE
rs56134392	C	T	C	T	0.0582689	0.005861	0.35	0.4035	FALSE	FALSE	FALSE	ieu-a-982	16	10709013	0.009278	44731	0.537274	Lumbar spine bone mineral density || id:ieu-a-982	Lumbar spine bone mineral density	Lumbar spine bone mineral density || ||	TRUE	igd	4.5e-08	1.06	0.0106524	LzGeGk	COPD	3	TRUE
rs62065216	A	G	A	G	0.0582689	0.000565	0.42	0.392124	FALSE	FALSE	FALSE	ieu-a-982	17	38218773	0.009064	44731	0.951448	Lumbar spine bone mineral density || id:ieu-a-982	Lumbar spine bone mineral density	Lumbar spine bone mineral density || ||	TRUE	igd	8.1e-09	1.06	0.010105	LzGeGk	COPD	3	TRUE
rs62191105	C	T	C	T	0.0861777	0.000321	0.8	0.822514	FALSE	FALSE	FALSE	ieu-a-982	2	239872704	0.010718	44731	0.976665	Lumbar spine bone mineral density || id:ieu-a-982	Lumbar spine bone mineral density	Lumbar spine bone mineral density || ||	TRUE	igd	2.6e-12	1.09	0.012315	LzGeGk	COPD	3	TRUE
rs629619	T	C	T	C	0.076961	0.02423	0.2	0.181305	FALSE	FALSE	FALSE	ieu-a-982	1	111738108	0.011236	44731	0.0352192	Lumbar spine bone mineral density || id:ieu-a-982	Lumbar spine bone mineral density	Lumbar spine bone mineral density || ||	TRUE	igd	2.9e-10	1.08	0.0122082	LzGeGk	COPD	3	TRUE
rs646695	C	T	C	T	0.076961	0.005646	0.24	0.252983	FALSE	FALSE	FALSE	ieu-a-982	6	140280398	0.010156	44731	0.587192	Lumbar spine bone mineral density || id:ieu-a-982	Lumbar spine bone mineral density	Lumbar spine bone mineral density || ||	TRUE	igd	4.6e-11	1.08	0.0116903	LzGeGk	COPD	3	TRUE
rs647097	C	T	C	T	0.076961	-0.003788	0.27	0.313445	FALSE	FALSE	FALSE	ieu-a-982	18	8808464	0.009748	44731	0.704344	Lumbar spine bone mineral density || id:ieu-a-982	Lumbar spine bone mineral density	Lumbar spine bone mineral density || ||	TRUE	igd	1e-11	1.08	0.011307	LzGeGk	COPD	3	TRUE
rs72673419	T	C	T	C	0.104363	0.002129	0.05	0.0458234	FALSE	FALSE	FALSE	ieu-a-982	1	60913143	0.020453	44731	0.919	Lumbar spine bone mineral density || id:ieu-a-982	Lumbar spine bone mineral density	Lumbar spine bone mineral density || ||	TRUE	igd	4e-09	1.14	0.0177362	LzGeGk	COPD	3	TRUE
rs72902175	T	C	T	C	0.0861777	-0.001829	0.13	0.105171	FALSE	FALSE	FALSE	ieu-a-982	2	157013035	0.013016	44731	0.890815	Lumbar spine bone mineral density || id:ieu-a-982	Lumbar spine bone mineral density	Lumbar spine bone mineral density || ||	TRUE	igd	1.6e-08	1.09	0.0152514	LzGeGk	COPD	3	TRUE
rs7307510	C	T	C	T	0.076961	-0.012405	0.81	0.81066	FALSE	FALSE	FALSE	ieu-a-982	12	96237570	0.010846	44731	0.263937	Lumbar spine bone mineral density || id:ieu-a-982	Lumbar spine bone mineral density	Lumbar spine bone mineral density || ||	TRUE	igd	2.6e-09	1.08	0.0129237	LzGeGk	COPD	3	TRUE
rs7642001	A	G	A	G	0.076961	-0.00335	0.37	0.356404	FALSE	FALSE	FALSE	ieu-a-982	3	168746145	0.009084	44731	0.71876	Lumbar spine bone mineral density || id:ieu-a-982	Lumbar spine bone mineral density	Lumbar spine bone mineral density || ||	TRUE	igd	1.1e-14	1.08	0.00995985	LzGeGk	COPD	3	TRUE
rs7671261	A	G	A	G	0.0861777	0.0119	0.55	0.571519	FALSE	FALSE	FALSE	ieu-a-982	4	89883818	0.008759	44731	0.184569	Lumbar spine bone mineral density || id:ieu-a-982	Lumbar spine bone mineral density	Lumbar spine bone mineral density || ||	TRUE	igd	1.4e-18	1.09	0.00979579	LzGeGk	COPD	3	TRUE
rs7866939	C	T	C	T	0.0582689	0.005984	0.33	0.375895	FALSE	FALSE	FALSE	ieu-a-982	9	85126163	0.009597	44731	0.54256	Lumbar spine bone mineral density || id:ieu-a-982	Lumbar spine bone mineral density	Lumbar spine bone mineral density || ||	TRUE	igd	1.8e-08	1.06	0.0103494	LzGeGk	COPD	3	TRUE
rs7958945	G	A	G	A	0.0582689	0.005231	0.36	0.380589	FALSE	FALSE	FALSE	ieu-a-982	12	115947901	0.009174	44731	0.577606	Lumbar spine bone mineral density || id:ieu-a-982	Lumbar spine bone mineral density	Lumbar spine bone mineral density || ||	TRUE	igd	1e-09	1.06	0.00953757	LzGeGk	COPD	3	TRUE
rs803923	A	G	A	G	0.0582689	0.007631	0.53	0.557518	FALSE	FALSE	FALSE	ieu-a-982	9	119401650	0.008813	44731	0.397701	Lumbar spine bone mineral density || id:ieu-a-982	Lumbar spine bone mineral density	Lumbar spine bone mineral density || ||	TRUE	igd	2.7e-08	1.06	0.0104803	LzGeGk	COPD	3	TRUE
rs8044657	G	A	G	A	0.10436	-0.012723	0.9	0.878759	FALSE	FALSE	FALSE	ieu-a-982	16	58022625	0.015668	44731	0.427715	Lumbar spine bone mineral density || id:ieu-a-982	Lumbar spine bone mineral density	Lumbar spine bone mineral density || ||	TRUE	igd	1.1e-08	1.11	0.0182622	LzGeGk	COPD	3	TRUE
rs9350191	T	C	T	C	0.104361	0.003029	0.85	0.863007	FALSE	FALSE	FALSE	ieu-a-982	6	19842661	0.01288	44731	0.818356	Lumbar spine bone mineral density || id:ieu-a-982	Lumbar spine bone mineral density	Lumbar spine bone mineral density || ||	TRUE	igd	5.1e-14	1.12	0.0138606	LzGeGk	COPD	3	TRUE
rs9399401	T	C	T	C	0.104365	-0.004364	0.72	0.701989	FALSE	FALSE	FALSE	ieu-a-982	6	142668901	0.009766	44731	0.662551	Lumbar spine bone mineral density || id:ieu-a-982	Lumbar spine bone mineral density	Lumbar spine bone mineral density || ||	TRUE	igd	1.6e-40	1.16	0.00783075	LzGeGk	COPD	3	TRUE
rs9525927	G	A	G	A	0.076961	0.024713	0.19	0.230867	FALSE	FALSE	FALSE	ieu-a-982	13	44842503	0.011103	44731	0.0297379	Lumbar spine bone mineral density || id:ieu-a-982	Lumbar spine bone mineral density	Lumbar spine bone mineral density || ||	TRUE	igd	2.8e-09	1.08	0.01295	LzGeGk	COPD	3	TRUE
rs955277	T	C	T	C	0.0676587	-0.012407	0.61	0.606126	FALSE	FALSE	FALSE	ieu-a-982	2	9290357	0.00898	44731	0.177204	Lumbar spine bone mineral density || id:ieu-a-982	Lumbar spine bone mineral density	Lumbar spine bone mineral density || ||	TRUE	igd	1.9e-10	1.07	0.0106228	LzGeGk	COPD	3	TRUE
rs979453	G	A	G	A	0.0582689	-0.012358	0.34	0.352824	FALSE	FALSE	FALSE	ieu-a-982	5	150595073	0.009477	44731	0.202785	Lumbar spine bone mineral density || id:ieu-a-982	Lumbar spine bone mineral density	Lumbar spine bone mineral density || ||	TRUE	igd	1.4e-08	1.06	0.0102706	LzGeGk	COPD	3	TRUE
