# Supplementary material for: Association between chronic obstructive pulmonary disease and osteoporosis: Mendelian randomization combined with bibliometric analysis
Source: Hereditas. 2025 Feb 1;162:14. doi: 10.1186/s41065-025-00373-z (PMC11787750; doi:10.1186/s41065-025-00373-z)
Supplement: Supplementary file 1 — Supplementary Material 1. [file 41065_2025_373_MOESM1_ESM.zip › Tables/Supplementary Table 5.xlsx]

## Sheet: Sheet 1
SNP	effect_allele.exposure	other_allele.exposure	effect_allele.outcome	other_allele.outcome	beta.exposure	beta.outcome	eaf.exposure	eaf.outcome	remove	palindromic	ambiguous	id.outcome	chr	pos	se.outcome	samplesize.outcome	pval.outcome	outcome	originalname.outcome	outcome.deprecated	mr_keep.outcome	data_source.outcome	pval.exposure	OR.exposure	se.exposure	id.exposure	exposure	action	mr_keep
rs10037493	C	T	C	T	0.104362	-0.002647	0.55	0.512411	FALSE	FALSE	FALSE	ieu-a-980	5	147854970	0.007655	49988	0.735087	Femoral neck bone mineral density || id:ieu-a-980	Femoral neck bone mineral density	Femoral neck bone mineral density || ||	TRUE	igd	2.6e-33	1.13	0.00867818	LzGeGk	COPD	3	TRUE
rs10760580	G	A	G	A	0.0676587	-0.018199	0.71	0.745346	FALSE	FALSE	FALSE	ieu-a-980	9	101661650	0.008333	49988	0.0326317	Femoral neck bone mineral density || id:ieu-a-980	Femoral neck bone mineral density	Femoral neck bone mineral density || ||	TRUE	igd	1.2e-10	1.07	0.0105071	LzGeGk	COPD	3	TRUE
rs10866659	G	A	G	A	0.0861777	-0.000733	0.35	0.36969	FALSE	FALSE	FALSE	ieu-a-980	5	156937043	0.007898	49988	0.927632	Femoral neck bone mineral density || id:ieu-a-980	Femoral neck bone mineral density	Femoral neck bone mineral density || ||	TRUE	igd	1.2e-16	1.09	0.010404	LzGeGk	COPD	3	TRUE
rs11655567	C	T	C	T	0.0582689	0.002664	0.49	0.435163	FALSE	FALSE	FALSE	ieu-a-980	17	69216687	0.008496	49988	0.759018	Femoral neck bone mineral density || id:ieu-a-980	Femoral neck bone mineral density	Femoral neck bone mineral density || ||	TRUE	igd	1.9e-09	1.06	0.00970157	LzGeGk	COPD	3	TRUE
rs117261012	G	A	G	A	0.0861777	0.006366	0.16	0.118457	FALSE	FALSE	FALSE	ieu-a-980	11	86444761	0.010528	49988	0.554123	Femoral neck bone mineral density || id:ieu-a-980	Femoral neck bone mineral density	Femoral neck bone mineral density || ||	TRUE	igd	6.9e-10	1.09	0.0139709	LzGeGk	COPD	3	TRUE
rs12466981	C	T	C	T	0.0582689	-0.018824	0.73	0.742403	FALSE	FALSE	FALSE	ieu-a-980	2	42433247	0.008495	49988	0.0301641	Femoral neck bone mineral density || id:ieu-a-980	Femoral neck bone mineral density	Femoral neck bone mineral density || ||	TRUE	igd	4.9e-08	1.06	0.0106819	LzGeGk	COPD	3	TRUE
rs13140176	A	G	A	G	0.104367	-0.008973	0.61	0.64821	FALSE	FALSE	FALSE	ieu-a-980	4	145489098	0.007788	49988	0.259571	Femoral neck bone mineral density || id:ieu-a-980	Femoral neck bone mineral density	Femoral neck bone mineral density || ||	TRUE	igd	4.1e-59	1.18	0.00643738	LzGeGk	COPD	3	TRUE
rs1529672	C	A	C	A	0.0861777	0.003461	0.83	0.805648	FALSE	FALSE	FALSE	ieu-a-980	3	25520582	0.009986	49988	0.734492	Femoral neck bone mineral density || id:ieu-a-980	Femoral neck bone mineral density	Femoral neck bone mineral density || ||	TRUE	igd	2.5e-11	1.09	0.0129137	LzGeGk	COPD	3	TRUE
rs153916	T	C	T	C	0.0582689	-0.005899	0.55	0.574065	FALSE	FALSE	FALSE	ieu-a-980	5	95036700	0.007478	49988	0.440219	Femoral neck bone mineral density || id:ieu-a-980	Femoral neck bone mineral density	Femoral neck bone mineral density || ||	TRUE	igd	6.3e-10	1.06	0.00942445	LzGeGk	COPD	3	TRUE
rs1551943	A	G	A	G	0.076961	0.003198	0.23	0.203103	FALSE	FALSE	FALSE	ieu-a-980	5	52195033	0.008874	49988	0.724358	Femoral neck bone mineral density || id:ieu-a-980	Femoral neck bone mineral density	Femoral neck bone mineral density || ||	TRUE	igd	5.8e-10	1.08	0.0124215	LzGeGk	COPD	3	TRUE
rs1570221	A	G	A	G	0.0582689	-0.000697	0.35	0.359666	FALSE	FALSE	FALSE	ieu-a-980	10	105656874	0.007905	49988	0.93128	Femoral neck bone mineral density || id:ieu-a-980	Femoral neck bone mineral density	Femoral neck bone mineral density || ||	TRUE	igd	2.2e-08	1.06	0.0104136	LzGeGk	COPD	3	TRUE
rs17759204	G	A	G	A	0.0676587	0.004905	0.27	0.233254	FALSE	FALSE	FALSE	ieu-a-980	3	55158224	0.008415	49988	0.568514	Femoral neck bone mineral density || id:ieu-a-980	Femoral neck bone mineral density	Femoral neck bone mineral density || ||	TRUE	igd	8.8e-11	1.07	0.0104311	LzGeGk	COPD	3	TRUE
rs2040732	C	T	C	T	0.0582689	0.016283	0.58	0.623309	FALSE	FALSE	FALSE	ieu-a-980	7	20418134	0.007567	49988	0.0352582	Femoral neck bone mineral density || id:ieu-a-980	Femoral neck bone mineral density	Femoral neck bone mineral density || ||	TRUE	igd	6.9e-09	1.06	0.0100579	LzGeGk	COPD	3	TRUE
rs2442776	G	A	G	A	0.0861777	0.003883	0.15	0.19459	FALSE	FALSE	FALSE	ieu-a-980	3	11640601	0.010859	49988	0.726425	Femoral neck bone mineral density || id:ieu-a-980	Femoral neck bone mineral density	Femoral neck bone mineral density || ||	TRUE	igd	2e-10	1.09	0.0135471	LzGeGk	COPD	3	TRUE
rs2579762	C	A	C	A	0.0582689	-0.012329	0.47	0.4214	FALSE	FALSE	FALSE	ieu-a-980	10	78318879	0.007593	49988	0.112119	Femoral neck bone mineral density || id:ieu-a-980	Femoral neck bone mineral density	Femoral neck bone mineral density || ||	TRUE	igd	2.6e-10	1.06	0.00921841	LzGeGk	COPD	3	TRUE
rs2897075	C	T	C	T	0.0676587	0.005415	0.63	0.657757	FALSE	FALSE	FALSE	ieu-a-980	7	99630342	0.007763	49988	0.494904	Femoral neck bone mineral density || id:ieu-a-980	Femoral neck bone mineral density	Femoral neck bone mineral density || ||	TRUE	igd	7.3e-10	1.07	0.0109845	LzGeGk	COPD	3	TRUE
rs34727469	T	C	T	C	0.0861777	-0.006176	0.14	0.100955	FALSE	FALSE	FALSE	ieu-a-980	17	36835079	0.011058	49988	0.584778	Femoral neck bone mineral density || id:ieu-a-980	Femoral neck bone mineral density	Femoral neck bone mineral density || ||	TRUE	igd	1.1e-08	1.09	0.0150804	LzGeGk	COPD	3	TRUE
rs4660861	G	T	G	T	0.0582689	0.007409	0.57	0.556325	FALSE	FALSE	FALSE	ieu-a-980	1	45946636	0.007634	49988	0.342326	Femoral neck bone mineral density || id:ieu-a-980	Femoral neck bone mineral density	Femoral neck bone mineral density || ||	TRUE	igd	4.4e-08	1.06	0.0106447	LzGeGk	COPD	3	TRUE
rs4757118	T	C	T	C	0.0582689	0.013442	0.54	0.466348	FALSE	FALSE	FALSE	ieu-a-980	11	13171236	0.007516	49988	0.080118	Femoral neck bone mineral density || id:ieu-a-980	Femoral neck bone mineral density	Femoral neck bone mineral density || ||	TRUE	igd	3.8e-09	1.06	0.00988837	LzGeGk	COPD	3	TRUE
rs56134392	C	T	C	T	0.0582689	0.011363	0.35	0.4035	FALSE	FALSE	FALSE	ieu-a-980	16	10709013	0.007982	49988	0.163647	Femoral neck bone mineral density || id:ieu-a-980	Femoral neck bone mineral density	Femoral neck bone mineral density || ||	TRUE	igd	4.5e-08	1.06	0.0106524	LzGeGk	COPD	3	TRUE
rs62065216	A	G	A	G	0.0582689	0.003342	0.42	0.392124	FALSE	FALSE	FALSE	ieu-a-980	17	38218773	0.007785	49988	0.674503	Femoral neck bone mineral density || id:ieu-a-980	Femoral neck bone mineral density	Femoral neck bone mineral density || ||	TRUE	igd	8.1e-09	1.06	0.010105	LzGeGk	COPD	3	TRUE
rs62191105	C	T	C	T	0.0861777	-0.004813	0.8	0.822514	FALSE	FALSE	FALSE	ieu-a-980	2	239872704	0.009238	49988	0.610242	Femoral neck bone mineral density || id:ieu-a-980	Femoral neck bone mineral density	Femoral neck bone mineral density || ||	TRUE	igd	2.6e-12	1.09	0.012315	LzGeGk	COPD	3	TRUE
rs629619	T	C	T	C	0.076961	0.012763	0.2	0.181305	FALSE	FALSE	FALSE	ieu-a-980	1	111738108	0.009694	49988	0.197651	Femoral neck bone mineral density || id:ieu-a-980	Femoral neck bone mineral density	Femoral neck bone mineral density || ||	TRUE	igd	2.9e-10	1.08	0.0122082	LzGeGk	COPD	3	TRUE
rs646695	C	T	C	T	0.076961	-0.007111	0.24	0.252983	FALSE	FALSE	FALSE	ieu-a-980	6	140280398	0.008723	49988	0.4251	Femoral neck bone mineral density || id:ieu-a-980	Femoral neck bone mineral density	Femoral neck bone mineral density || ||	TRUE	igd	4.6e-11	1.08	0.0116903	LzGeGk	COPD	3	TRUE
rs647097	C	T	C	T	0.076961	0.009047	0.27	0.313445	FALSE	FALSE	FALSE	ieu-a-980	18	8808464	0.008367	49988	0.290053	Femoral neck bone mineral density || id:ieu-a-980	Femoral neck bone mineral density	Femoral neck bone mineral density || ||	TRUE	igd	1e-11	1.08	0.011307	LzGeGk	COPD	3	TRUE
rs72673419	T	C	T	C	0.104363	0.008898	0.05	0.0458234	FALSE	FALSE	FALSE	ieu-a-980	1	60913143	0.017614	49988	0.621111	Femoral neck bone mineral density || id:ieu-a-980	Femoral neck bone mineral density	Femoral neck bone mineral density || ||	TRUE	igd	4e-09	1.14	0.0177362	LzGeGk	COPD	3	TRUE
rs72902175	T	C	T	C	0.0861777	-0.000872	0.13	0.105171	FALSE	FALSE	FALSE	ieu-a-980	2	157013035	0.011241	49988	0.93945	Femoral neck bone mineral density || id:ieu-a-980	Femoral neck bone mineral density	Femoral neck bone mineral density || ||	TRUE	igd	1.6e-08	1.09	0.0152514	LzGeGk	COPD	3	TRUE
rs7307510	C	T	C	T	0.076961	-0.007768	0.81	0.81066	FALSE	FALSE	FALSE	ieu-a-980	12	96237570	0.009335	49988	0.415472	Femoral neck bone mineral density || id:ieu-a-980	Femoral neck bone mineral density	Femoral neck bone mineral density || ||	TRUE	igd	2.6e-09	1.08	0.0129237	LzGeGk	COPD	3	TRUE
rs7642001	A	G	A	G	0.076961	-0.007193	0.37	0.356404	FALSE	FALSE	FALSE	ieu-a-980	3	168746145	0.007792	49988	0.366372	Femoral neck bone mineral density || id:ieu-a-980	Femoral neck bone mineral density	Femoral neck bone mineral density || ||	TRUE	igd	1.1e-14	1.08	0.00995985	LzGeGk	COPD	3	TRUE
rs7671261	A	G	A	G	0.0861777	0.003489	0.55	0.571519	FALSE	FALSE	FALSE	ieu-a-980	4	89883818	0.007527	49988	0.650145	Femoral neck bone mineral density || id:ieu-a-980	Femoral neck bone mineral density	Femoral neck bone mineral density || ||	TRUE	igd	1.4e-18	1.09	0.00979579	LzGeGk	COPD	3	TRUE
rs7866939	C	T	C	T	0.0582689	-0.007175	0.33	0.375895	FALSE	FALSE	FALSE	ieu-a-980	9	85126163	0.008234	49988	0.393879	Femoral neck bone mineral density || id:ieu-a-980	Femoral neck bone mineral density	Femoral neck bone mineral density || ||	TRUE	igd	1.8e-08	1.06	0.0103494	LzGeGk	COPD	3	TRUE
rs7958945	G	A	G	A	0.0582689	-0.00291	0.36	0.380589	FALSE	FALSE	FALSE	ieu-a-980	12	115947901	0.007863	49988	0.717289	Femoral neck bone mineral density || id:ieu-a-980	Femoral neck bone mineral density	Femoral neck bone mineral density || ||	TRUE	igd	1e-09	1.06	0.00953757	LzGeGk	COPD	3	TRUE
rs803923	A	G	A	G	0.0582689	0.004482	0.53	0.557518	FALSE	FALSE	FALSE	ieu-a-980	9	119401650	0.007539	49988	0.560743	Femoral neck bone mineral density || id:ieu-a-980	Femoral neck bone mineral density	Femoral neck bone mineral density || ||	TRUE	igd	2.7e-08	1.06	0.0104803	LzGeGk	COPD	3	TRUE
rs8044657	G	A	G	A	0.10436	-0.008574	0.9	0.878759	FALSE	FALSE	FALSE	ieu-a-980	16	58022625	0.01359	49988	0.537014	Femoral neck bone mineral density || id:ieu-a-980	Femoral neck bone mineral density	Femoral neck bone mineral density || ||	TRUE	igd	1.1e-08	1.11	0.0182622	LzGeGk	COPD	3	TRUE
rs9350191	T	C	T	C	0.104361	0.013114	0.85	0.863007	FALSE	FALSE	FALSE	ieu-a-980	6	19842661	0.011116	49988	0.248369	Femoral neck bone mineral density || id:ieu-a-980	Femoral neck bone mineral density	Femoral neck bone mineral density || ||	TRUE	igd	5.1e-14	1.12	0.0138606	LzGeGk	COPD	3	TRUE
rs9399401	T	C	T	C	0.104365	0.00956	0.72	0.701989	FALSE	FALSE	FALSE	ieu-a-980	6	142668901	0.008397	49988	0.265259	Femoral neck bone mineral density || id:ieu-a-980	Femoral neck bone mineral density	Femoral neck bone mineral density || ||	TRUE	igd	1.6e-40	1.16	0.00783075	LzGeGk	COPD	3	TRUE
rs9525927	G	A	G	A	0.076961	0.001245	0.19	0.230867	FALSE	FALSE	FALSE	ieu-a-980	13	44842503	0.00952	49988	0.898204	Femoral neck bone mineral density || id:ieu-a-980	Femoral neck bone mineral density	Femoral neck bone mineral density || ||	TRUE	igd	2.8e-09	1.08	0.01295	LzGeGk	COPD	3	TRUE
rs955277	T	C	T	C	0.0676587	0.007458	0.61	0.606126	FALSE	FALSE	FALSE	ieu-a-980	2	9290357	0.007702	49988	0.343422	Femoral neck bone mineral density || id:ieu-a-980	Femoral neck bone mineral density	Femoral neck bone mineral density || ||	TRUE	igd	1.9e-10	1.07	0.0106228	LzGeGk	COPD	3	TRUE
rs979453	G	A	G	A	0.0582689	0.002345	0.34	0.352824	FALSE	FALSE	FALSE	ieu-a-980	5	150595073	0.008182	49988	0.779152	Femoral neck bone mineral density || id:ieu-a-980	Femoral neck bone mineral density	Femoral neck bone mineral density || ||	TRUE	igd	1.4e-08	1.06	0.0102706	LzGeGk	COPD	3	TRUE
