# Supplementary material for: Association between chronic obstructive pulmonary disease and osteoporosis: Mendelian randomization combined with bibliometric analysis
Source: Hereditas. 2025 Feb 1;162:14. doi: 10.1186/s41065-025-00373-z (PMC11787750; doi:10.1186/s41065-025-00373-z)
Supplement: Supplementary file 1 — Supplementary Material 1. [file 41065_2025_373_MOESM1_ESM.zip › Tables/Supplementary Table 6.xlsx]

## Sheet: 补充表6
SNP	effect_allele.exposure	other_allele.exposure	effect_allele.outcome	other_allele.outcome	beta.exposure	beta.outcome	eaf.exposure	eaf.outcome	remove	palindromic	ambiguous	id.outcome	chr	pos	se.outcome	samplesize.outcome	pval.outcome	outcome	originalname.outcome	outcome.deprecated	mr_keep.outcome	data_source.outcome	pval.exposure	OR.exposure	se.exposure	id.exposure	exposure	action	mr_keep
rs10037493	C	T	C	T	0.104362	0.00122771	0.55	0.553022	FALSE	FALSE	FALSE	ebi-a-GCST006979	5	147854970	0.00185602	426824	0.77	Heel bone mineral density || id:ebi-a-GCST006979	Heel bone mineral density	Heel bone mineral density || ||	TRUE	igd	2.6e-33	1.13	0.00867818	LzGeGk	COPD	3	TRUE
rs10760580	G	A	G	A	0.0676587	-0.00444479	0.71	0.707084	FALSE	FALSE	FALSE	ebi-a-GCST006979	9	101661650	0.00204055	426824	0.0990011	Heel bone mineral density || id:ebi-a-GCST006979	Heel bone mineral density	Heel bone mineral density || ||	TRUE	igd	1.2e-10	1.07	0.0105071	LzGeGk	COPD	3	TRUE
rs10866659	G	A	G	A	0.0861777	-0.00348838	0.35	0.339311	FALSE	FALSE	FALSE	ebi-a-GCST006979	5	156937043	0.00194798	426824	0.19	Heel bone mineral density || id:ebi-a-GCST006979	Heel bone mineral density	Heel bone mineral density || ||	TRUE	igd	1.2e-16	1.09	0.010404	LzGeGk	COPD	3	TRUE
rs12466981	C	T	C	T	0.0582689	-0.00283713	0.73	0.728105	FALSE	FALSE	FALSE	ebi-a-GCST006979	2	42433247	0.00205678	426824	0.14	Heel bone mineral density || id:ebi-a-GCST006979	Heel bone mineral density	Heel bone mineral density || ||	TRUE	igd	4.9e-08	1.06	0.0106819	LzGeGk	COPD	3	TRUE
rs153916	T	C	T	C	0.0582689	-0.00246907	0.55	0.548564	FALSE	FALSE	FALSE	ebi-a-GCST006979	5	95036700	0.00185792	426824	0.23	Heel bone mineral density || id:ebi-a-GCST006979	Heel bone mineral density	Heel bone mineral density || ||	TRUE	igd	6.3e-10	1.06	0.00942445	LzGeGk	COPD	3	TRUE
rs1551943	A	G	A	G	0.076961	0.000425151	0.23	0.228443	FALSE	FALSE	FALSE	ebi-a-GCST006979	5	52195033	0.00219799	426824	0.47	Heel bone mineral density || id:ebi-a-GCST006979	Heel bone mineral density	Heel bone mineral density || ||	TRUE	igd	5.8e-10	1.08	0.0124215	LzGeGk	COPD	3	TRUE
rs1570221	A	G	A	G	0.0582689	0.00168017	0.35	0.356295	FALSE	FALSE	FALSE	ebi-a-GCST006979	10	105656874	0.00192787	426824	0.91	Heel bone mineral density || id:ebi-a-GCST006979	Heel bone mineral density	Heel bone mineral density || ||	TRUE	igd	2.2e-08	1.06	0.0104136	LzGeGk	COPD	3	TRUE
rs17759204	G	A	G	A	0.0676587	0.00164648	0.27	0.280787	FALSE	FALSE	FALSE	ebi-a-GCST006979	3	55158224	0.00206641	426824	0.48	Heel bone mineral density || id:ebi-a-GCST006979	Heel bone mineral density	Heel bone mineral density || ||	TRUE	igd	8.8e-11	1.07	0.0104311	LzGeGk	COPD	3	TRUE
rs2040732	C	T	C	T	0.0582689	0.000491068	0.58	0.584848	FALSE	FALSE	FALSE	ebi-a-GCST006979	7	20418134	0.00185365	426824	0.39	Heel bone mineral density || id:ebi-a-GCST006979	Heel bone mineral density	Heel bone mineral density || ||	TRUE	igd	6.9e-09	1.06	0.0100579	LzGeGk	COPD	3	TRUE
rs2579762	C	A	C	A	0.0582689	0.00297141	0.47	0.47018	FALSE	FALSE	FALSE	ebi-a-GCST006979	10	78318879	0.00266076	426824	0.12	Heel bone mineral density || id:ebi-a-GCST006979	Heel bone mineral density	Heel bone mineral density || ||	TRUE	igd	2.6e-10	1.06	0.00921841	LzGeGk	COPD	3	TRUE
rs2806356	C	T	C	T	0.0953102	-0.00327794	0.18	0.185121	FALSE	FALSE	FALSE	ebi-a-GCST006979	6	109266255	0.00235514	426824	0.0810009	Heel bone mineral density || id:ebi-a-GCST006979	Heel bone mineral density	Heel bone mineral density || ||	TRUE	igd	2.9e-15	1.1	0.012072	LzGeGk	COPD	3	TRUE
rs2897075	C	T	C	T	0.0676587	0.00346904	0.63	0.632952	FALSE	FALSE	FALSE	ebi-a-GCST006979	7	99630342	0.00189158	426824	0.0329997	Heel bone mineral density || id:ebi-a-GCST006979	Heel bone mineral density	Heel bone mineral density || ||	TRUE	igd	7.3e-10	1.07	0.0109845	LzGeGk	COPD	3	TRUE
rs34651	C	T	C	T	0.10436	0.00206346	0.08	0.081401	FALSE	FALSE	FALSE	ebi-a-GCST006979	5	72144005	0.00339802	426824	0.709999	Heel bone mineral density || id:ebi-a-GCST006979	Heel bone mineral density	Heel bone mineral density || ||	TRUE	igd	3e-08	1.11	0.0188327	LzGeGk	COPD	3	TRUE
rs34712979	A	G	A	G	0.104367	0.00350528	0.25	0.257469	FALSE	FALSE	FALSE	ebi-a-GCST006979	4	106819053	0.00210965	426824	0.0899995	Heel bone mineral density || id:ebi-a-GCST006979	Heel bone mineral density	Heel bone mineral density || ||	TRUE	igd	3e-46	1.18	0.00730965	LzGeGk	COPD	3	TRUE
rs4585380	G	A	G	A	0.0676587	0.00367354	0.74	0.737947	FALSE	FALSE	FALSE	ebi-a-GCST006979	4	75673363	0.00209846	426824	0.2	Heel bone mineral density || id:ebi-a-GCST006979	Heel bone mineral density	Heel bone mineral density || ||	TRUE	igd	3.4e-09	1.07	0.0114462	LzGeGk	COPD	3	TRUE
rs4660861	G	T	G	T	0.0582689	0.00192614	0.57	0.569177	FALSE	FALSE	FALSE	ebi-a-GCST006979	1	45946636	0.00185229	426824	0.75	Heel bone mineral density || id:ebi-a-GCST006979	Heel bone mineral density	Heel bone mineral density || ||	TRUE	igd	4.4e-08	1.06	0.0106447	LzGeGk	COPD	3	TRUE
rs4757118	T	C	T	C	0.0582689	0.000141906	0.54	0.543399	FALSE	FALSE	FALSE	ebi-a-GCST006979	11	13171236	0.00185706	426824	0.93	Heel bone mineral density || id:ebi-a-GCST006979	Heel bone mineral density	Heel bone mineral density || ||	TRUE	igd	3.8e-09	1.06	0.00988837	LzGeGk	COPD	3	TRUE
rs56134392	C	T	C	T	0.0582689	0.00212691	0.35	0.337923	FALSE	FALSE	FALSE	ebi-a-GCST006979	16	10709013	0.00196389	426824	0.61	Heel bone mineral density || id:ebi-a-GCST006979	Heel bone mineral density	Heel bone mineral density || ||	TRUE	igd	4.5e-08	1.06	0.0106524	LzGeGk	COPD	3	TRUE
rs62191105	C	T	C	T	0.0861777	0.00556427	0.8	0.802054	FALSE	FALSE	FALSE	ebi-a-GCST006979	2	239872704	0.00229631	426824	0.012	Heel bone mineral density || id:ebi-a-GCST006979	Heel bone mineral density	Heel bone mineral density || ||	TRUE	igd	2.6e-12	1.09	0.012315	LzGeGk	COPD	3	TRUE
rs629619	T	C	T	C	0.076961	-0.00163923	0.2	0.199052	FALSE	FALSE	FALSE	ebi-a-GCST006979	1	111738108	0.00229098	426824	0.25	Heel bone mineral density || id:ebi-a-GCST006979	Heel bone mineral density	Heel bone mineral density || ||	TRUE	igd	2.9e-10	1.08	0.0122082	LzGeGk	COPD	3	TRUE
rs646695	C	T	C	T	0.076961	0.00154222	0.24	0.242667	FALSE	FALSE	FALSE	ebi-a-GCST006979	6	140280398	0.00214652	426824	0.27	Heel bone mineral density || id:ebi-a-GCST006979	Heel bone mineral density	Heel bone mineral density || ||	TRUE	igd	4.6e-11	1.08	0.0116903	LzGeGk	COPD	3	TRUE
rs647097	C	T	C	T	0.076961	-0.00374622	0.27	0.272725	FALSE	FALSE	FALSE	ebi-a-GCST006979	18	8808464	0.00209327	426824	0.26	Heel bone mineral density || id:ebi-a-GCST006979	Heel bone mineral density	Heel bone mineral density || ||	TRUE	igd	1e-11	1.08	0.011307	LzGeGk	COPD	3	TRUE
rs72626215	G	A	G	A	0.0676587	0.00669414	0.73	0.721612	FALSE	FALSE	FALSE	ebi-a-GCST006979	19	46294136	0.00206936	426824	0.0359998	Heel bone mineral density || id:ebi-a-GCST006979	Heel bone mineral density	Heel bone mineral density || ||	TRUE	igd	1.7e-09	1.07	0.0112312	LzGeGk	COPD	3	TRUE
rs72673419	T	C	T	C	0.104363	0.0086135	0.05	0.049878	FALSE	FALSE	FALSE	ebi-a-GCST006979	1	60913143	0.00421529	426824	0.0420001	Heel bone mineral density || id:ebi-a-GCST006979	Heel bone mineral density	Heel bone mineral density || ||	TRUE	igd	4e-09	1.14	0.0177362	LzGeGk	COPD	3	TRUE
rs72902175	T	C	T	C	0.0861777	-6.0484e-05	0.13	0.134825	FALSE	FALSE	FALSE	ebi-a-GCST006979	2	157013035	0.00268088	426824	0.82	Heel bone mineral density || id:ebi-a-GCST006979	Heel bone mineral density	Heel bone mineral density || ||	TRUE	igd	1.6e-08	1.09	0.0152514	LzGeGk	COPD	3	TRUE
rs7307510	C	T	C	T	0.076961	0.000882296	0.81	0.811487	FALSE	FALSE	FALSE	ebi-a-GCST006979	12	96237570	0.00235886	426824	0.81	Heel bone mineral density || id:ebi-a-GCST006979	Heel bone mineral density	Heel bone mineral density || ||	TRUE	igd	2.6e-09	1.08	0.0129237	LzGeGk	COPD	3	TRUE
rs7642001	A	G	A	G	0.076961	0.000892927	0.37	0.372244	FALSE	FALSE	FALSE	ebi-a-GCST006979	3	168746145	0.00191074	426824	0.83	Heel bone mineral density || id:ebi-a-GCST006979	Heel bone mineral density	Heel bone mineral density || ||	TRUE	igd	1.1e-14	1.08	0.00995985	LzGeGk	COPD	3	TRUE
rs7671261	A	G	A	G	0.0861777	-0.00341624	0.55	0.544153	FALSE	FALSE	FALSE	ebi-a-GCST006979	4	89883818	0.00185329	426824	0.1	Heel bone mineral density || id:ebi-a-GCST006979	Heel bone mineral density	Heel bone mineral density || ||	TRUE	igd	1.4e-18	1.09	0.00979579	LzGeGk	COPD	3	TRUE
rs7866939	C	T	C	T	0.0582689	2.11e-05	0.33	0.32357	FALSE	FALSE	FALSE	ebi-a-GCST006979	9	85126163	0.00198953	426824	0.780001	Heel bone mineral density || id:ebi-a-GCST006979	Heel bone mineral density	Heel bone mineral density || ||	TRUE	igd	1.8e-08	1.06	0.0103494	LzGeGk	COPD	3	TRUE
rs7958945	G	A	G	A	0.0582689	-0.00137002	0.36	0.351677	FALSE	FALSE	FALSE	ebi-a-GCST006979	12	115947901	0.0019446	426824	0.82	Heel bone mineral density || id:ebi-a-GCST006979	Heel bone mineral density	Heel bone mineral density || ||	TRUE	igd	1e-09	1.06	0.00953757	LzGeGk	COPD	3	TRUE
rs8044657	G	A	G	A	0.10436	0.0017924	0.9	0.91903	FALSE	FALSE	FALSE	ebi-a-GCST006979	16	58022625	0.00340097	426824	0.41	Heel bone mineral density || id:ebi-a-GCST006979	Heel bone mineral density	Heel bone mineral density || ||	TRUE	igd	1.1e-08	1.11	0.0182622	LzGeGk	COPD	3	TRUE
rs9350191	T	C	T	C	0.104361	0.00650568	0.85	0.846512	FALSE	FALSE	FALSE	ebi-a-GCST006979	6	19842661	0.00253912	426824	0.00460002	Heel bone mineral density || id:ebi-a-GCST006979	Heel bone mineral density	Heel bone mineral density || ||	TRUE	igd	5.1e-14	1.12	0.0138606	LzGeGk	COPD	3	TRUE
rs9525927	G	A	G	A	0.076961	0.00572031	0.19	0.18658	FALSE	FALSE	FALSE	ebi-a-GCST006979	13	44842503	0.00239081	426824	0.025	Heel bone mineral density || id:ebi-a-GCST006979	Heel bone mineral density	Heel bone mineral density || ||	TRUE	igd	2.8e-09	1.08	0.01295	LzGeGk	COPD	3	TRUE
rs955277	T	C	T	C	0.0676587	0.000784671	0.61	0.616067	FALSE	FALSE	FALSE	ebi-a-GCST006979	2	9290357	0.00189429	426824	0.649999	Heel bone mineral density || id:ebi-a-GCST006979	Heel bone mineral density	Heel bone mineral density || ||	TRUE	igd	1.9e-10	1.07	0.0106228	LzGeGk	COPD	3	TRUE
rs979453	G	A	G	A	0.0582689	-0.000910827	0.34	0.326203	FALSE	FALSE	FALSE	ebi-a-GCST006979	5	150595073	0.00197127	426824	0.5	Heel bone mineral density || id:ebi-a-GCST006979	Heel bone mineral density	Heel bone mineral density || ||	TRUE	igd	1.4e-08	1.06	0.0102706	LzGeGk	COPD	3	TRUE
