# Supplementary material for: Association between chronic obstructive pulmonary disease and osteoporosis: Mendelian randomization combined with bibliometric analysis
Source: Hereditas. 2025 Feb 1;162:14. doi: 10.1186/s41065-025-00373-z (PMC11787750; doi:10.1186/s41065-025-00373-z)
Supplement: Supplementary file 1 — Supplementary Material 1. [file 41065_2025_373_MOESM1_ESM.zip › Tables/Supplementary Table 7.xlsx]

## Sheet: 补充表7
SNP	effect_allele.exposure	other_allele.exposure	effect_allele.outcome	other_allele.outcome	beta.exposure	beta.outcome	eaf.exposure	eaf.outcome	remove	palindromic	ambiguous	id.outcome	chr	pos	se.outcome	samplesize.outcome	pval.outcome	outcome	originalname.outcome	outcome.deprecated	mr_keep.outcome	data_source.outcome	pval.exposure	OR.exposure	se.exposure	id.exposure	exposure	action	mr_keep
rs10037493	C	T	C	T	0.104362	0.007426	0.55	0.512411	FALSE	FALSE	FALSE	ieu-a-977	5	147854970	0.015689	10805	0.64262	Forearm bone mineral density || id:ieu-a-977	Forearm bone mineral density	Forearm bone mineral density || ||	TRUE	igd	2.6e-33	1.13	0.00867818	LzGeGk	COPD	3	TRUE
rs10760580	G	A	G	A	0.0676587	-0.038836	0.71	0.745346	FALSE	FALSE	FALSE	ieu-a-977	9	101661650	0.017449	10805	0.0291132	Forearm bone mineral density || id:ieu-a-977	Forearm bone mineral density	Forearm bone mineral density || ||	TRUE	igd	1.2e-10	1.07	0.0105071	LzGeGk	COPD	3	TRUE
rs10866659	G	A	G	A	0.0861777	0.007533	0.35	0.36969	FALSE	FALSE	FALSE	ieu-a-977	5	156937043	0.016496	10805	0.65435	Forearm bone mineral density || id:ieu-a-977	Forearm bone mineral density	Forearm bone mineral density || ||	TRUE	igd	1.2e-16	1.09	0.010404	LzGeGk	COPD	3	TRUE
rs11655567	C	T	C	T	0.0582689	0.005659	0.49	0.435163	FALSE	FALSE	FALSE	ieu-a-977	17	69216687	0.020777	10805	0.789411	Forearm bone mineral density || id:ieu-a-977	Forearm bone mineral density	Forearm bone mineral density || ||	TRUE	igd	1.9e-09	1.06	0.00970157	LzGeGk	COPD	3	TRUE
rs117261012	G	A	G	A	0.0861777	-0.003164	0.16	0.118457	FALSE	FALSE	FALSE	ieu-a-977	11	86444761	0.02197	10805	0.887695	Forearm bone mineral density || id:ieu-a-977	Forearm bone mineral density	Forearm bone mineral density || ||	TRUE	igd	6.9e-10	1.09	0.0139709	LzGeGk	COPD	3	TRUE
rs12466981	C	T	C	T	0.0582689	-0.015648	0.73	0.742403	FALSE	FALSE	FALSE	ieu-a-977	2	42433247	0.017711	10805	0.386326	Forearm bone mineral density || id:ieu-a-977	Forearm bone mineral density	Forearm bone mineral density || ||	TRUE	igd	4.9e-08	1.06	0.0106819	LzGeGk	COPD	3	TRUE
rs13140176	A	G	A	G	0.104367	-0.004872	0.61	0.64821	FALSE	FALSE	FALSE	ieu-a-977	4	145489098	0.016244	10805	0.768684	Forearm bone mineral density || id:ieu-a-977	Forearm bone mineral density	Forearm bone mineral density || ||	TRUE	igd	4.1e-59	1.18	0.00643738	LzGeGk	COPD	3	TRUE
rs1529672	C	A	C	A	0.0861777	0.01109	0.83	0.805648	FALSE	FALSE	FALSE	ieu-a-977	3	25520582	0.020575	10805	0.597185	Forearm bone mineral density || id:ieu-a-977	Forearm bone mineral density	Forearm bone mineral density || ||	TRUE	igd	2.5e-11	1.09	0.0129137	LzGeGk	COPD	3	TRUE
rs153916	T	C	T	C	0.0582689	-0.006364	0.55	0.574065	FALSE	FALSE	FALSE	ieu-a-977	5	95036700	0.015521	10805	0.687681	Forearm bone mineral density || id:ieu-a-977	Forearm bone mineral density	Forearm bone mineral density || ||	TRUE	igd	6.3e-10	1.06	0.00942445	LzGeGk	COPD	3	TRUE
rs1551943	A	G	A	G	0.076961	-0.002846	0.23	0.203103	FALSE	FALSE	FALSE	ieu-a-977	5	52195033	0.018214	10805	0.878196	Forearm bone mineral density || id:ieu-a-977	Forearm bone mineral density	Forearm bone mineral density || ||	TRUE	igd	5.8e-10	1.08	0.0124215	LzGeGk	COPD	3	TRUE
rs1570221	A	G	A	G	0.0582689	0.021153	0.35	0.359666	FALSE	FALSE	FALSE	ieu-a-977	10	105656874	0.016501	10805	0.208746	Forearm bone mineral density || id:ieu-a-977	Forearm bone mineral density	Forearm bone mineral density || ||	TRUE	igd	2.2e-08	1.06	0.0104136	LzGeGk	COPD	3	TRUE
rs17759204	G	A	G	A	0.0676587	0.005991	0.27	0.233254	FALSE	FALSE	FALSE	ieu-a-977	3	55158224	0.017418	10805	0.735933	Forearm bone mineral density || id:ieu-a-977	Forearm bone mineral density	Forearm bone mineral density || ||	TRUE	igd	8.8e-11	1.07	0.0104311	LzGeGk	COPD	3	TRUE
rs2040732	C	T	C	T	0.0582689	-0.010344	0.58	0.623309	FALSE	FALSE	FALSE	ieu-a-977	7	20418134	0.015661	10805	0.517246	Forearm bone mineral density || id:ieu-a-977	Forearm bone mineral density	Forearm bone mineral density || ||	TRUE	igd	6.9e-09	1.06	0.0100579	LzGeGk	COPD	3	TRUE
rs2442776	G	A	G	A	0.0861777	-0.01227	0.15	0.19459	FALSE	FALSE	FALSE	ieu-a-977	3	11640601	0.022483	10805	0.592579	Forearm bone mineral density || id:ieu-a-977	Forearm bone mineral density	Forearm bone mineral density || ||	TRUE	igd	2e-10	1.09	0.0135471	LzGeGk	COPD	3	TRUE
rs2579762	C	A	C	A	0.0582689	-0.034911	0.47	0.4214	FALSE	FALSE	FALSE	ieu-a-977	10	78318879	0.01626	10805	0.0352907	Forearm bone mineral density || id:ieu-a-977	Forearm bone mineral density	Forearm bone mineral density || ||	TRUE	igd	2.6e-10	1.06	0.00921841	LzGeGk	COPD	3	TRUE
rs2897075	C	T	C	T	0.0676587	0.009448	0.63	0.657757	FALSE	FALSE	FALSE	ieu-a-977	7	99630342	0.016057	10805	0.564001	Forearm bone mineral density || id:ieu-a-977	Forearm bone mineral density	Forearm bone mineral density || ||	TRUE	igd	7.3e-10	1.07	0.0109845	LzGeGk	COPD	3	TRUE
rs34712979	A	G	A	G	0.104367	-0.025761	0.25	0.180827	FALSE	FALSE	FALSE	ieu-a-977	4	106819053	0.018076	10805	0.162281	Forearm bone mineral density || id:ieu-a-977	Forearm bone mineral density	Forearm bone mineral density || ||	TRUE	igd	3e-46	1.18	0.00730965	LzGeGk	COPD	3	TRUE
rs34727469	T	C	T	C	0.0861777	-0.029211	0.14	0.100955	FALSE	FALSE	FALSE	ieu-a-977	17	36835079	0.02223	10805	0.197579	Forearm bone mineral density || id:ieu-a-977	Forearm bone mineral density	Forearm bone mineral density || ||	TRUE	igd	1.1e-08	1.09	0.0150804	LzGeGk	COPD	3	TRUE
rs4585380	G	A	G	A	0.0676587	0.004307	0.74	0.763882	FALSE	FALSE	FALSE	ieu-a-977	4	75673363	0.017429	10805	0.808559	Forearm bone mineral density || id:ieu-a-977	Forearm bone mineral density	Forearm bone mineral density || ||	TRUE	igd	3.4e-09	1.07	0.0114462	LzGeGk	COPD	3	TRUE
rs4660861	G	T	G	T	0.0582689	-0.035456	0.57	0.556325	FALSE	FALSE	FALSE	ieu-a-977	1	45946636	0.016138	10805	0.0312399	Forearm bone mineral density || id:ieu-a-977	Forearm bone mineral density	Forearm bone mineral density || ||	TRUE	igd	4.4e-08	1.06	0.0106447	LzGeGk	COPD	3	TRUE
rs4757118	T	C	T	C	0.0582689	0.015238	0.54	0.466348	FALSE	FALSE	FALSE	ieu-a-977	11	13171236	0.015559	10805	0.336901	Forearm bone mineral density || id:ieu-a-977	Forearm bone mineral density	Forearm bone mineral density || ||	TRUE	igd	3.8e-09	1.06	0.00988837	LzGeGk	COPD	3	TRUE
rs56134392	C	T	C	T	0.0582689	-0.002463	0.35	0.4035	FALSE	FALSE	FALSE	ieu-a-977	16	10709013	0.016269	10805	0.88196	Forearm bone mineral density || id:ieu-a-977	Forearm bone mineral density	Forearm bone mineral density || ||	TRUE	igd	4.5e-08	1.06	0.0106524	LzGeGk	COPD	3	TRUE
rs62065216	A	G	A	G	0.0582689	0.013688	0.42	0.392124	FALSE	FALSE	FALSE	ieu-a-977	17	38218773	0.015823	10805	0.396326	Forearm bone mineral density || id:ieu-a-977	Forearm bone mineral density	Forearm bone mineral density || ||	TRUE	igd	8.1e-09	1.06	0.010105	LzGeGk	COPD	3	TRUE
rs62191105	C	T	C	T	0.0861777	0.008864	0.8	0.822514	FALSE	FALSE	FALSE	ieu-a-977	2	239872704	0.019299	10805	0.652474	Forearm bone mineral density || id:ieu-a-977	Forearm bone mineral density	Forearm bone mineral density || ||	TRUE	igd	2.6e-12	1.09	0.012315	LzGeGk	COPD	3	TRUE
rs629619	T	C	T	C	0.076961	0.037535	0.2	0.181305	FALSE	FALSE	FALSE	ieu-a-977	1	111738108	0.019296	10805	0.0564937	Forearm bone mineral density || id:ieu-a-977	Forearm bone mineral density	Forearm bone mineral density || ||	TRUE	igd	2.9e-10	1.08	0.0122082	LzGeGk	COPD	3	TRUE
rs646695	C	T	C	T	0.076961	0.013579	0.24	0.252983	FALSE	FALSE	FALSE	ieu-a-977	6	140280398	0.018283	10805	0.466484	Forearm bone mineral density || id:ieu-a-977	Forearm bone mineral density	Forearm bone mineral density || ||	TRUE	igd	4.6e-11	1.08	0.0116903	LzGeGk	COPD	3	TRUE
rs647097	C	T	C	T	0.076961	-0.014168	0.27	0.313445	FALSE	FALSE	FALSE	ieu-a-977	18	8808464	0.017477	10805	0.426677	Forearm bone mineral density || id:ieu-a-977	Forearm bone mineral density	Forearm bone mineral density || ||	TRUE	igd	1e-11	1.08	0.011307	LzGeGk	COPD	3	TRUE
rs72626215	G	A	G	A	0.0676587	0.015355	0.73	0.757916	FALSE	FALSE	FALSE	ieu-a-977	19	46294136	0.017517	10805	0.390068	Forearm bone mineral density || id:ieu-a-977	Forearm bone mineral density	Forearm bone mineral density || ||	TRUE	igd	1.7e-09	1.07	0.0112312	LzGeGk	COPD	3	TRUE
rs72673419	T	C	T	C	0.104363	0.050424	0.05	0.0458234	FALSE	FALSE	FALSE	ieu-a-977	1	60913143	0.035563	10805	0.164434	Forearm bone mineral density || id:ieu-a-977	Forearm bone mineral density	Forearm bone mineral density || ||	TRUE	igd	4e-09	1.14	0.0177362	LzGeGk	COPD	3	TRUE
rs72902175	T	C	T	C	0.0861777	-0.018428	0.13	0.105171	FALSE	FALSE	FALSE	ieu-a-977	2	157013035	0.023112	10805	0.43434	Forearm bone mineral density || id:ieu-a-977	Forearm bone mineral density	Forearm bone mineral density || ||	TRUE	igd	1.6e-08	1.09	0.0152514	LzGeGk	COPD	3	TRUE
rs7307510	C	T	C	T	0.076961	-0.019352	0.81	0.81066	FALSE	FALSE	FALSE	ieu-a-977	12	96237570	0.019373	10805	0.327348	Forearm bone mineral density || id:ieu-a-977	Forearm bone mineral density	Forearm bone mineral density || ||	TRUE	igd	2.6e-09	1.08	0.0129237	LzGeGk	COPD	3	TRUE
rs7642001	A	G	A	G	0.076961	-0.03084	0.37	0.356404	FALSE	FALSE	FALSE	ieu-a-977	3	168746145	0.016057	10805	0.0596802	Forearm bone mineral density || id:ieu-a-977	Forearm bone mineral density	Forearm bone mineral density || ||	TRUE	igd	1.1e-14	1.08	0.00995985	LzGeGk	COPD	3	TRUE
rs7671261	A	G	A	G	0.0861777	-0.029829	0.55	0.571519	FALSE	FALSE	FALSE	ieu-a-977	4	89883818	0.015625	10805	0.0612364	Forearm bone mineral density || id:ieu-a-977	Forearm bone mineral density	Forearm bone mineral density || ||	TRUE	igd	1.4e-18	1.09	0.00979579	LzGeGk	COPD	3	TRUE
rs7866939	C	T	C	T	0.0582689	0.00151	0.33	0.375895	FALSE	FALSE	FALSE	ieu-a-977	9	85126163	0.016775	10805	0.92967	Forearm bone mineral density || id:ieu-a-977	Forearm bone mineral density	Forearm bone mineral density || ||	TRUE	igd	1.8e-08	1.06	0.0103494	LzGeGk	COPD	3	TRUE
rs7958945	G	A	G	A	0.0582689	-0.003935	0.36	0.380589	FALSE	FALSE	FALSE	ieu-a-977	12	115947901	0.016307	10805	0.812938	Forearm bone mineral density || id:ieu-a-977	Forearm bone mineral density	Forearm bone mineral density || ||	TRUE	igd	1e-09	1.06	0.00953757	LzGeGk	COPD	3	TRUE
rs798565	G	A	G	A	0.0676587	-0.020541	0.71	0.746221	FALSE	FALSE	FALSE	ieu-a-977	7	2752152	0.017073	10805	0.238095	Forearm bone mineral density || id:ieu-a-977	Forearm bone mineral density	Forearm bone mineral density || ||	TRUE	igd	3.9e-09	1.07	0.0114902	LzGeGk	COPD	3	TRUE
rs803923	A	G	A	G	0.0582689	0.009366	0.53	0.557518	FALSE	FALSE	FALSE	ieu-a-977	9	119401650	0.01572	10805	0.559092	Forearm bone mineral density || id:ieu-a-977	Forearm bone mineral density	Forearm bone mineral density || ||	TRUE	igd	2.7e-08	1.06	0.0104803	LzGeGk	COPD	3	TRUE
rs8044657	G	A	G	A	0.10436	-0.013771	0.9	0.878759	FALSE	FALSE	FALSE	ieu-a-977	16	58022625	0.028062	10805	0.630408	Forearm bone mineral density || id:ieu-a-977	Forearm bone mineral density	Forearm bone mineral density || ||	TRUE	igd	1.1e-08	1.11	0.0182622	LzGeGk	COPD	3	TRUE
rs9350191	T	C	T	C	0.104361	-0.006014	0.85	0.863007	FALSE	FALSE	FALSE	ieu-a-977	6	19842661	0.022122	10805	0.789809	Forearm bone mineral density || id:ieu-a-977	Forearm bone mineral density	Forearm bone mineral density || ||	TRUE	igd	5.1e-14	1.12	0.0138606	LzGeGk	COPD	3	TRUE
rs9399401	T	C	T	C	0.104365	0.013599	0.72	0.701989	FALSE	FALSE	FALSE	ieu-a-977	6	142668901	0.01739	10805	0.443233	Forearm bone mineral density || id:ieu-a-977	Forearm bone mineral density	Forearm bone mineral density || ||	TRUE	igd	1.6e-40	1.16	0.00783075	LzGeGk	COPD	3	TRUE
rs9525927	G	A	G	A	0.076961	-0.009474	0.19	0.230867	FALSE	FALSE	FALSE	ieu-a-977	13	44842503	0.019733	10805	0.637859	Forearm bone mineral density || id:ieu-a-977	Forearm bone mineral density	Forearm bone mineral density || ||	TRUE	igd	2.8e-09	1.08	0.01295	LzGeGk	COPD	3	TRUE
rs955277	T	C	T	C	0.0676587	0.021531	0.61	0.606126	FALSE	FALSE	FALSE	ieu-a-977	2	9290357	0.016066	10805	0.188805	Forearm bone mineral density || id:ieu-a-977	Forearm bone mineral density	Forearm bone mineral density || ||	TRUE	igd	1.9e-10	1.07	0.0106228	LzGeGk	COPD	3	TRUE
rs979453	G	A	G	A	0.0582689	0.004746	0.34	0.352824	FALSE	FALSE	FALSE	ieu-a-977	5	150595073	0.01644	10805	0.777147	Forearm bone mineral density || id:ieu-a-977	Forearm bone mineral density	Forearm bone mineral density || ||	TRUE	igd	1.4e-08	1.06	0.0102706	LzGeGk	COPD	3	TRUE
