# Supplementary material for: Association between chronic obstructive pulmonary disease and osteoporosis: Mendelian randomization combined with bibliometric analysis
Source: Hereditas. 2025 Feb 1;162:14. doi: 10.1186/s41065-025-00373-z (PMC11787750; doi:10.1186/s41065-025-00373-z)
Supplement: Supplementary file 1 — Supplementary Material 1. [file 41065_2025_373_MOESM1_ESM.zip › Tables/Supplementary Table 8.xlsx]

## Sheet: op-dat1
SNP	effect_allele.exposure	other_allele.exposure	effect_allele.outcome	other_allele.outcome	beta.exposure	beta.outcome	eaf.exposure	eaf.outcome	remove	palindromic	ambiguous	id.outcome	chr	pos	se.outcome	samplesize.outcome	pval.outcome	outcome	originalname.outcome	outcome.deprecated	mr_keep.outcome	data_source.outcome	proxy.outcome	target_snp.outcome	proxy_snp.outcome	target_a1.outcome	target_a2.outcome	proxy_a1.outcome	proxy_a2.outcome	pval.exposure	OR	se.exposure	id.exposure	exposure	action	mr_keep
rs10037493	C	T	C	T	0.104362	0.0092	0.55	0.5865	FALSE	FALSE	FALSE	finn-b-M13_OSTEOPOROSIS	5	147854970	0.0263		0.726501	Osteoporosis || id:finn-b-M13_OSTEOPOROSIS	Osteoporosis	Osteoporosis || ||	TRUE	igd								2.6e-33	1.13	0.00867818	LzGeGk	COPD	3	TRUE
rs10760580	G	A	G	A	0.0676587	0.0273	0.71	0.7204	FALSE	FALSE	FALSE	finn-b-M13_OSTEOPOROSIS	9	101661650	0.0291		0.3475	Osteoporosis || id:finn-b-M13_OSTEOPOROSIS	Osteoporosis	Osteoporosis || ||	TRUE	igd								1.2e-10	1.07	0.0105071	LzGeGk	COPD	3	TRUE
rs10866659	G	A	G	A	0.0861777	0.0063	0.35	0.3757	FALSE	FALSE	FALSE	finn-b-M13_OSTEOPOROSIS	5	156937043	0.0267		0.813	Osteoporosis || id:finn-b-M13_OSTEOPOROSIS	Osteoporosis	Osteoporosis || ||	TRUE	igd								1.2e-16	1.09	0.010404	LzGeGk	COPD	3	TRUE
rs11655567	C	T	C	T	0.0582689	-0.0021	0.49	0.3757	FALSE	FALSE	FALSE	finn-b-M13_OSTEOPOROSIS	17	69216687	0.0269		0.9363	Osteoporosis || id:finn-b-M13_OSTEOPOROSIS	Osteoporosis	Osteoporosis || ||	TRUE	igd								1.9e-09	1.06	0.00970157	LzGeGk	COPD	3	TRUE
rs117261012	G	A	G	A	0.0861777	0.0331	0.16	0.1544	FALSE	FALSE	FALSE	finn-b-M13_OSTEOPOROSIS	11	86444761	0.036		0.3586	Osteoporosis || id:finn-b-M13_OSTEOPOROSIS	Osteoporosis	Osteoporosis || ||	TRUE	igd								6.9e-10	1.09	0.0139709	LzGeGk	COPD	3	TRUE
rs12466981	C	T	C	T	0.0582689	0.0289	0.73	0.698	FALSE	FALSE	FALSE	finn-b-M13_OSTEOPOROSIS	2	42433247	0.0283		0.3074	Osteoporosis || id:finn-b-M13_OSTEOPOROSIS	Osteoporosis	Osteoporosis || ||	TRUE	igd								4.9e-08	1.06	0.0106819	LzGeGk	COPD	3	TRUE
rs13140176	A	G	A	G	0.104367	0.0209	0.61	0.481	FALSE	FALSE	FALSE	finn-b-M13_OSTEOPOROSIS	4	145489098	0.0259		0.4209	Osteoporosis || id:finn-b-M13_OSTEOPOROSIS	Osteoporosis	Osteoporosis || ||	TRUE	igd								4.1e-59	1.18	0.00643738	LzGeGk	COPD	3	TRUE
rs1529672	C	A	C	A	0.0861777	-0.0221	0.83	0.8159	FALSE	FALSE	FALSE	finn-b-M13_OSTEOPOROSIS	3	25520582	0.0334		0.5088	Osteoporosis || id:finn-b-M13_OSTEOPOROSIS	Osteoporosis	Osteoporosis || ||	TRUE	igd								2.5e-11	1.09	0.0129137	LzGeGk	COPD	3	TRUE
rs153916	T	C	T	C	0.0582689	0.0349	0.55	0.6308	FALSE	FALSE	FALSE	finn-b-M13_OSTEOPOROSIS	5	95036700	0.0268		0.1942	Osteoporosis || id:finn-b-M13_OSTEOPOROSIS	Osteoporosis	Osteoporosis || ||	TRUE	igd								6.3e-10	1.06	0.00942445	LzGeGk	COPD	3	TRUE
rs1551943	A	G	A	G	0.076961	0.0236	0.23	0.1733	FALSE	FALSE	FALSE	finn-b-M13_OSTEOPOROSIS	5	52195033	0.0342		0.4902	Osteoporosis || id:finn-b-M13_OSTEOPOROSIS	Osteoporosis	Osteoporosis || ||	TRUE	igd								5.8e-10	1.08	0.0124215	LzGeGk	COPD	3	TRUE
rs1570221	A	G	A	G	0.0582689	0.0145	0.35	0.2734	FALSE	FALSE	FALSE	finn-b-M13_OSTEOPOROSIS	10	105656874	0.029		0.6169	Osteoporosis || id:finn-b-M13_OSTEOPOROSIS	Osteoporosis	Osteoporosis || ||	TRUE	igd								2.2e-08	1.06	0.0104136	LzGeGk	COPD	3	TRUE
rs2040732	C	T	C	T	0.0582689	-0.0555	0.58	0.5071	FALSE	FALSE	FALSE	finn-b-M13_OSTEOPOROSIS	7	20418134	0.0259		0.0319897	Osteoporosis || id:finn-b-M13_OSTEOPOROSIS	Osteoporosis	Osteoporosis || ||	TRUE	igd								6.9e-09	1.06	0.0100579	LzGeGk	COPD	3	TRUE
rs2442776	G	A	G	A	0.0861777	0.0124	0.15	0.1627	FALSE	FALSE	FALSE	finn-b-M13_OSTEOPOROSIS	3	11640601	0.0352		0.725499	Osteoporosis || id:finn-b-M13_OSTEOPOROSIS	Osteoporosis	Osteoporosis || ||	TRUE	igd								2e-10	1.09	0.0135471	LzGeGk	COPD	3	TRUE
rs2579762	C	A	C	A	0.0582689	-0.023	0.47	0.4894	FALSE	FALSE	FALSE	finn-b-M13_OSTEOPOROSIS	10	78318879	0.026		0.3754	Osteoporosis || id:finn-b-M13_OSTEOPOROSIS	Osteoporosis	Osteoporosis || ||	TRUE	igd								2.6e-10	1.06	0.00921841	LzGeGk	COPD	3	TRUE
rs2806356	C	T	C	T	0.0953102	-0.0121	0.18	0.156	FALSE	FALSE	FALSE	finn-b-M13_OSTEOPOROSIS	6	109266255	0.0359		0.7358	Osteoporosis || id:finn-b-M13_OSTEOPOROSIS	Osteoporosis	Osteoporosis || ||	TRUE	igd								2.9e-15	1.1	0.012072	LzGeGk	COPD	3	TRUE
rs2897075	C	T	C	T	0.0676587	-0.0453	0.63	0.6146	FALSE	FALSE	FALSE	finn-b-M13_OSTEOPOROSIS	7	99630342	0.0266		0.0887708	Osteoporosis || id:finn-b-M13_OSTEOPOROSIS	Osteoporosis	Osteoporosis || ||	TRUE	igd								7.3e-10	1.07	0.0109845	LzGeGk	COPD	3	TRUE
rs34651	C	T	C	T	0.10436	-0.0373	0.08	0.0602	FALSE	FALSE	FALSE	finn-b-M13_OSTEOPOROSIS	5	72144005	0.0545		0.4936	Osteoporosis || id:finn-b-M13_OSTEOPOROSIS	Osteoporosis	Osteoporosis || ||	TRUE	igd								3e-08	1.11	0.0188327	LzGeGk	COPD	3	TRUE
rs34712979	A	G	A	G	0.104367	0.0358	0.25	0.2581	FALSE	FALSE	FALSE	finn-b-M13_OSTEOPOROSIS	4	106819053	0.0302		0.2362	Osteoporosis || id:finn-b-M13_OSTEOPOROSIS	Osteoporosis	Osteoporosis || ||	TRUE	igd								3e-46	1.18	0.00730965	LzGeGk	COPD	3	TRUE
rs34727469	T	C	T	C	0.0861777	-0.0205	0.14	0.08854	FALSE	FALSE	FALSE	finn-b-M13_OSTEOPOROSIS	17	36835079	0.0458		0.653899	Osteoporosis || id:finn-b-M13_OSTEOPOROSIS	Osteoporosis	Osteoporosis || ||	TRUE	igd								1.1e-08	1.09	0.0150804	LzGeGk	COPD	3	TRUE
rs4585380	G	A	G	A	0.0676587	-0.013	0.74	0.822	FALSE	FALSE	FALSE	finn-b-M13_OSTEOPOROSIS	4	75673363	0.0336		0.6984	Osteoporosis || id:finn-b-M13_OSTEOPOROSIS	Osteoporosis	Osteoporosis || ||	TRUE	igd								3.4e-09	1.07	0.0114462	LzGeGk	COPD	3	TRUE
rs4660861	G	T	G	T	0.0582689	-0.0312	0.57	0.5274	FALSE	FALSE	FALSE	finn-b-M13_OSTEOPOROSIS	1	45946636	0.0259		0.2281	Osteoporosis || id:finn-b-M13_OSTEOPOROSIS	Osteoporosis	Osteoporosis || ||	TRUE	igd								4.4e-08	1.06	0.0106447	LzGeGk	COPD	3	TRUE
rs4757118	T	C	T	C	0.0582689	0.0145	0.54	0.5446	FALSE	FALSE	FALSE	finn-b-M13_OSTEOPOROSIS	11	13171236	0.0261		0.5783	Osteoporosis || id:finn-b-M13_OSTEOPOROSIS	Osteoporosis	Osteoporosis || ||	TRUE	igd								3.8e-09	1.06	0.00988837	LzGeGk	COPD	3	TRUE
rs56134392	C	T	C	T	0.0582689	0.0038	0.35	0.4324	FALSE	FALSE	FALSE	finn-b-M13_OSTEOPOROSIS	16	10709013	0.0262		0.8845	Osteoporosis || id:finn-b-M13_OSTEOPOROSIS	Osteoporosis	Osteoporosis || ||	TRUE	igd								4.5e-08	1.06	0.0106524	LzGeGk	COPD	3	TRUE
rs62065216	A	G	A	G	0.0582689	-0.0003	0.42	0.482	FALSE	FALSE	FALSE	finn-b-M13_OSTEOPOROSIS	17	38218773	0.026		0.9912	Osteoporosis || id:finn-b-M13_OSTEOPOROSIS	Osteoporosis	Osteoporosis || ||	TRUE	igd								8.1e-09	1.06	0.010105	LzGeGk	COPD	3	TRUE
rs62191105	C	T	C	T	0.0861777	0.0167	0.8	0.7893	FALSE	FALSE	FALSE	finn-b-M13_OSTEOPOROSIS	2	239872704	0.0319		0.6012	Osteoporosis || id:finn-b-M13_OSTEOPOROSIS	Osteoporosis	Osteoporosis || ||	TRUE	igd								2.6e-12	1.09	0.012315	LzGeGk	COPD	3	TRUE
rs629619	T	C	T	C	0.076961	0.0591	0.2	0.1734	FALSE	FALSE	FALSE	finn-b-M13_OSTEOPOROSIS	1	111738108	0.0344		0.0854496	Osteoporosis || id:finn-b-M13_OSTEOPOROSIS	Osteoporosis	Osteoporosis || ||	TRUE	igd								2.9e-10	1.08	0.0122082	LzGeGk	COPD	3	TRUE
rs646695	C	T	C	T	0.076961	0.038	0.24	0.1778	FALSE	FALSE	FALSE	finn-b-M13_OSTEOPOROSIS	6	140280398	0.0339		0.2628	Osteoporosis || id:finn-b-M13_OSTEOPOROSIS	Osteoporosis	Osteoporosis || ||	TRUE	igd								4.6e-11	1.08	0.0116903	LzGeGk	COPD	3	TRUE
rs647097	C	T	C	T	0.076961	-0.0274	0.27	0.2582	FALSE	FALSE	FALSE	finn-b-M13_OSTEOPOROSIS	18	8808464	0.0297		0.3559	Osteoporosis || id:finn-b-M13_OSTEOPOROSIS	Osteoporosis	Osteoporosis || ||	TRUE	igd								1e-11	1.08	0.011307	LzGeGk	COPD	3	TRUE
rs72626215	G	A	G	A	0.0676587	0.0013	0.73	0.7409	FALSE	FALSE	FALSE	finn-b-M13_OSTEOPOROSIS	19	46294136	0.0296		0.9652	Osteoporosis || id:finn-b-M13_OSTEOPOROSIS	Osteoporosis	Osteoporosis || ||	TRUE	igd								1.7e-09	1.07	0.0112312	LzGeGk	COPD	3	TRUE
rs72673419	T	C	T	C	0.104363	0.1733	0.05	0.04238	FALSE	FALSE	FALSE	finn-b-M13_OSTEOPOROSIS	1	60913143	0.0646		0.00730096	Osteoporosis || id:finn-b-M13_OSTEOPOROSIS	Osteoporosis	Osteoporosis || ||	TRUE	igd								4e-09	1.14	0.0177362	LzGeGk	COPD	3	TRUE
rs72902175	T	C	T	C	0.0861777	0.0049	0.13	0.122	FALSE	FALSE	FALSE	finn-b-M13_OSTEOPOROSIS	2	157013035	0.0399		0.9016	Osteoporosis || id:finn-b-M13_OSTEOPOROSIS	Osteoporosis	Osteoporosis || ||	TRUE	igd								1.6e-08	1.09	0.0152514	LzGeGk	COPD	3	TRUE
rs7307510	C	T	C	T	0.076961	-0.0351	0.81	0.8939	FALSE	FALSE	FALSE	finn-b-M13_OSTEOPOROSIS	12	96237570	0.0423		0.4075	Osteoporosis || id:finn-b-M13_OSTEOPOROSIS	Osteoporosis	Osteoporosis || ||	TRUE	igd								2.6e-09	1.08	0.0129237	LzGeGk	COPD	3	TRUE
rs7642001	A	G	A	G	0.076961	0.0117	0.37	0.3769	FALSE	FALSE	FALSE	finn-b-M13_OSTEOPOROSIS	3	168746145	0.0267		0.6614	Osteoporosis || id:finn-b-M13_OSTEOPOROSIS	Osteoporosis	Osteoporosis || ||	TRUE	igd								1.1e-14	1.08	0.00995985	LzGeGk	COPD	3	TRUE
rs7671261	A	G	A	G	0.0861777	-0.0145	0.55	0.5769	FALSE	FALSE	FALSE	finn-b-M13_OSTEOPOROSIS	4	89883818	0.0262		0.581	Osteoporosis || id:finn-b-M13_OSTEOPOROSIS	Osteoporosis	Osteoporosis || ||	TRUE	igd								1.4e-18	1.09	0.00979579	LzGeGk	COPD	3	TRUE
rs7866939	C	T	C	T	0.0582689	-0.0086	0.33	0.3207	FALSE	FALSE	FALSE	finn-b-M13_OSTEOPOROSIS	9	85126163	0.0277		0.7567	Osteoporosis || id:finn-b-M13_OSTEOPOROSIS	Osteoporosis	Osteoporosis || ||	TRUE	igd								1.8e-08	1.06	0.0103494	LzGeGk	COPD	3	TRUE
rs7958945	G	A	G	A	0.0582689	-0.0337	0.36	0.2815	FALSE	FALSE	FALSE	finn-b-M13_OSTEOPOROSIS	12	115947901	0.029		0.2442	Osteoporosis || id:finn-b-M13_OSTEOPOROSIS	Osteoporosis	Osteoporosis || ||	TRUE	igd								1e-09	1.06	0.00953757	LzGeGk	COPD	3	TRUE
rs798565	G	A	G	A	0.0676587	0.0287	0.71	0.6418	FALSE	FALSE	FALSE	finn-b-M13_OSTEOPOROSIS	7	2752152	0.0271		0.29	Osteoporosis || id:finn-b-M13_OSTEOPOROSIS	Osteoporosis	Osteoporosis || ||	TRUE	igd								3.9e-09	1.07	0.0114902	LzGeGk	COPD	3	TRUE
rs803923	A	G	A	G	0.0582689	-0.0074	0.53	0.647	FALSE	FALSE	FALSE	finn-b-M13_OSTEOPOROSIS	9	119401650	0.0271		0.7863	Osteoporosis || id:finn-b-M13_OSTEOPOROSIS	Osteoporosis	Osteoporosis || ||	TRUE	igd								2.7e-08	1.06	0.0104803	LzGeGk	COPD	3	TRUE
rs8044657	G	A	G	A	0.10436	-0.0351	0.9	0.93996	FALSE	FALSE	FALSE	finn-b-M13_OSTEOPOROSIS	16	58022625	0.0544		0.519	Osteoporosis || id:finn-b-M13_OSTEOPOROSIS	Osteoporosis	Osteoporosis || ||	TRUE	igd								1.1e-08	1.11	0.0182622	LzGeGk	COPD	3	TRUE
rs9350191	T	C	T	C	0.104361	-0.1107	0.85	0.8422	FALSE	FALSE	FALSE	finn-b-M13_OSTEOPOROSIS	6	19842661	0.0359		0.002064	Osteoporosis || id:finn-b-M13_OSTEOPOROSIS	Osteoporosis	Osteoporosis || ||	TRUE	igd								5.1e-14	1.12	0.0138606	LzGeGk	COPD	3	TRUE
rs9399401	T	C	T	C	0.104365	0.0382	0.72	0.7625	FALSE	FALSE	FALSE	finn-b-M13_OSTEOPOROSIS	6	142668901	0.0304		0.2082	Osteoporosis || id:finn-b-M13_OSTEOPOROSIS	Osteoporosis	Osteoporosis || ||	TRUE	igd								1.6e-40	1.16	0.00783075	LzGeGk	COPD	3	TRUE
rs9525927	G	A	G	A	0.076961	-0.0381	0.19	0.1655	FALSE	FALSE	FALSE	finn-b-M13_OSTEOPOROSIS	13	44842503	0.0347		0.2729	Osteoporosis || id:finn-b-M13_OSTEOPOROSIS	Osteoporosis	Osteoporosis || ||	TRUE	igd								2.8e-09	1.08	0.01295	LzGeGk	COPD	3	TRUE
rs955277	T	C	T	C	0.0676587	0.0252	0.61	0.5447	FALSE	FALSE	FALSE	finn-b-M13_OSTEOPOROSIS	2	9290357	0.0262		0.3369	Osteoporosis || id:finn-b-M13_OSTEOPOROSIS	Osteoporosis	Osteoporosis || ||	TRUE	igd								1.9e-10	1.07	0.0106228	LzGeGk	COPD	3	TRUE
rs979453	G	A	G	A	0.0582689	-0.0046	0.34	0.2649	FALSE	FALSE	FALSE	finn-b-M13_OSTEOPOROSIS	5	150595073	0.0295		0.8764	Osteoporosis || id:finn-b-M13_OSTEOPOROSIS	Osteoporosis	Osteoporosis || ||	TRUE	igd								1.4e-08	1.06	0.0102706	LzGeGk	COPD	3	TRUE
