# Supplementary material for: Association between chronic obstructive pulmonary disease and osteoporosis: Mendelian randomization combined with bibliometric analysis
Source: Hereditas. 2025 Feb 1;162:14. doi: 10.1186/s41065-025-00373-z (PMC11787750; doi:10.1186/s41065-025-00373-z)
Supplement: Supplementary file 2 — Supplementary Material 2. [file 41065_2025_373_MOESM2_ESM.zip]

Archive with 15 entries (15 files):
- Figures/COPD-FA-BMD(Fig1).pdf
- Figures/COPD-FN-BMD(Fig2).pdf
- Figures/COPD-HE-BMD(Fig3).pdf
- Figures/COPD-LS-BMD(Fig4).pdf
- Figures/COPD-TB-BMD (Fig10).pdf
- Figures/COPD-TB-BMD (Fig6).pdf
- Figures/COPD-TB-BMD (Fig7).pdf
- Figures/COPD-TB-BMD (Fig8).pdf
- Figures/COPD-TB-BMD (Fig9).pdf
- Figures/COPD-TB-BMD(Fig11).pdf
- Figures/COPD-TB-BMD(Fig12).pdf
- Figures/COPD-TB-BMD(Fig13).pdf
- Figures/COPD-TB-BMD(Fig14).pdf
- Figures/COPD-TB-BMD(Fig15).pdf
- Figures/COPD-TB-BMD(Fig5).pdf
